# Supplementary material for: Community assessment of methods to deconvolve cellular composition from bulk gene expression
Source: Nat Commun. 2024 Aug 27;15:7362. doi: 10.1038/s41467-024-50618-0 (PMC11350143; doi:10.1038/s41467-024-50618-0)
Supplement: Supplementary file 4 — Supplementary datasets 1–17 [file 41467_2024_50618_MOESM4_ESM.xlsx]

## Sheet: Supplementary Data 1
Cell Type	Vendor	Vendor ID	Vendor Short Description	tissue	cell line	disease status	Extract Protocol	Link	Quantity	Presevation Status	Selection	Note	Sex	Age	Vendor Shorthand
CD8 T cells	Stem Express	PB08010C	Peripheral Blood CD8+	PBMC		healthy	Human CD8+ cytotoxic T cells are isolated from peripheral blood mononuclear cells by depleting cells expressing CD4, CD14, CD16, CD19, CD20, CD36, CD56, CD66b, CD123, TCRγ/δ, and CD235a using immunomagnetic particles leaving purified, untouched CD8+ cytotoxic T cells. Isolated cells are characterized by flow cytometry before cryopreservation to ensure a highly pure and viable cell population.	https://www.stemexpress.com/human-blood-products/peripheral-blood-cd8-cytotoxic-t-cells-frozen.html	1	Frozen	Negative
Monocytes	Stem Express	PB14010C	Peripheral Blood CD14+	PBMC		healthy	Human peripheral blood CD14+ monocytes are isolated from the mononuclear cell fraction by means of negative selection. Cells expressing CD2, CD3, CD16, CD19, CD20, CD56, CD66b, CD123, and CD235a are depleted from the mononuclear cell population using immunomagnetic particles leaving purified, untouched CD14+ monocytes. Isolated cells are characterized by flow cytometry before cryopreservation to …	https://www.stemexpress.com/human-blood-products/peripheral-blood-cd14-monocytes-frozen.html	1	Frozen	Negative
Memory B cells	Stem Express	PB192701C	Peripheral Blood CD19+ CD27+	PBMC		healthy	Human CD19+CD27+ memory B cells are isolated from peripheral blood mononuclear cells. Cells expressing CD2, CD14, CD16, CD36, CD43, and CD235a are depleted from the mononuclear cell population using immunomagnetic particles leaving an enriched CD19+ fraction. CD27+ cells are then enriched from the CD19+ fraction using immunomagnetic anti-CD27 particles leaving purified CD19+CD27+ memory B cells. …	https://www.stemexpress.com/human-blood-products/peripheral-blood-cd19cd27-memory-b-cells-frozen.html	2	Frozen	Negative + Positive
Naive B cells	Stem Express	PB1927N01C	Peripheral Blood CD19+ CD27-	PBMC		healthy	Human CD19+CD27– naïve B cells are isolated from peripheral blood mononuclear cells by means of negative selection. Cells expressing CD2, CD14, CD16, CD27, CD36, CD43, and CD235a are depleted from the mononuclear cell population using immunomagnetic particles leaving purified, untouched CD19+CD27– naïve B cells. Isolated cells are characterized by flow cytometry before cryopreservation to ensure …	https://www.stemexpress.com/human-blood-products/peripheral-blood-cd19cd27-naive-b-cells-frozen.html	2	Frozen	Negative
Tregs	Stem Express	PB425002C	Peripheral Blood CD4+ CD25+	PBMC		healthy	Human Peripheral Blood CD4+CD25+ Tregs are enriched in a multi-step process. First, peripheral blood mononuclear cells (PBMCs) are isolated by means of apheresis. Next, cells expressing CD8, CD14, CD16, CD19, CD20, CD36, CD56, CD66b, CD123, TCR?/?, and CD235a are depleted from the PBMC population using immunomagnetic particles leaving purified, untouched CD4+ T cells. Then, enriched CD4+ T cells …	https://www.stemexpress.com/human-blood-products/peripheral-blood-cd4cd25-regulatory-t-cells-frozen.html	1	Frozen	Apheresis + Negative + Positive
Naive CD4 T cells	Stem Express	PB445RA005C	Peripheral Blood CD4+ CD45RA	PBMC		healthy	Human peripheral blood CD4+CD45RA+ naïve helper T cells are enriched by depleting cells expressing CD8, CD14, CD16, CD19, CD20, CD36, CD56, CD66b, CD123, CD45RO, TCRγ/δ, and CD235a from the mononuclear cell population using immunomagnetic particles leaving purified, untouched CD4+CD45RA+ naïve helper T cells. Isolated cells are characterized by flow cytometry before cryopreservation to ensure a h…	https://www.stemexpress.com/human-blood-products/peripheral-blood-cd4cd45ra-naive-helper-t-cells-frozen.html	1	Frozen	Negative
Memory CD4 T cells	Stem Express	PB445RO05C	Peripheral Blood CD4+ CD45RO	PBMC		healthy	Human CD4+CD45RO+ memory T cells are isolated from peripheral blood mononuclear cells by depleting cells expressing CD8, CD14, CD16, CD19, CD36, CD45RA, CD56, CD123, TCRγ/δ, and CD235a using immunomagnetic particles leaving purified, untouched CD4+CD45RO+ memory T cells. Isolated cells are characterized by flow cytometry before cryopreservation to ensure a highly pure and viable cell population.	https://www.stemexpress.com/human-blood-products/peripheral-blood-cd4cd45ro-memory-t-cells-frozen.html	1	Frozen	Negative
NK cells	Stem Express	PB56005C	Peripheral Blood CD56+	PBMC		healthy	Human peripheral blood CD56+ natural killer cells are enriched by means of negative selection. Cells expressing CD3, CD4, CD14, CD19, CD20, CD36, CD66b, CD123, HLA-DR, and CD235a are depleted from the mononuclear cell fraction by using immunomagnetic particles leaving purified, untouched CD56+ natural killer cells. Isolated cells are characterized by flow cytometry to ensure a highly pure and via…	https://www.stemexpress.com/human-blood-products/peripheral-blood-cd56-natural-killer-cells-frozen.html	1	Frozen	Negative
Naive CD8 T cells	Stem Express	PB845RA005C	Peripheral Blood CD8+ CD45RA	PBMC		healthy	Human peripheral blood CD8+CD45RA+ naïve cytotoxic T cells are enriched by means of negative selection. Cells expressing CD4, CD14, CD16, CD19, CD20, CD36, CD45RO, CD56, CD57, CD94, CD123, CD244, TCRγ/δ, and glycophorin A are depleted from the mononuclear cell population using immunomagnetic particles leaving purified, untouched CD8+CD45RA+ naïve cytotoxic T cells. Isolated cells are characterize…	https://www.stemexpress.com/human-blood-products/peripheral-blood-cd8cd45ra-naive-cytotoxic-t-cells-frozen.html	1	Frozen	Negative
Eosinophils	Stem Express	PBEOS01C	Peripheral Blood Eosinophils	Peripheral blood		healthy	Human peripheral blood eosinophils are isolated from whole peripheral blood in a multi-step process. First, whole peripheral blood is treated with HetaSep to deplete red blood cells. Granulocytes are further enriched via density gradient centrifugation and processed to remove remaining red blood cells. Finally, eosinophils are negatively selected by depleting cells expressing CD2, CD3, CD14, CD16…	https://www.stemexpress.com/human-blood-products/peripheral-blood-eosinophils-frozen.html	1	Frozen	HetaSep + Density Gradient Centrifugation + Negative
Macrophages	Stem Express	PBMAC001.5C	Peripheral Blood Macrophages	PBMC		healthy	The isolation of mature macrophages from tissue can be difficult, therefore the use of monocyte-derived macrophages (MDM) for functional studies is a very attractive alternative. Non-monocytes are depleted from the mononuclear cell population using immunomagnetic particles leaving purified, untouched CD14+ monocytes. The untouched monocytes are cultured for 4-5 days with 10% FBS in the presence o…	https://www.stemexpress.com/human-blood-products/peripheral-blood-monocyte-derived-macrophages-frozen.html	1	Frozen	Negative (Monocytes) + 4-5 day culture in 10% FBS, M-CSF, and IL-4
Neutrophils	All Cells		Peripheral Blood, Fresh, CD16+ Neutrophils, Negatively Selected, 25M	Peripheral blood		healthy	RBC depleted leukocytes are collected from peripheral blood by sedimentation of red blood cells using HetaSep. Then, the granulocytes are isolated by density gradient separation and further processed to deplete any remaining RBC. Finally, the neutrophils are isolated using an indirect immunomagnetic labeling system.		2	Fresh	HetaSep + Density Gradient Centrifugation + Positive	Different donors	Male	25-35	WB, FR, Neutrophils, NS, 25M
Eosinophils	All Cells		Peripheral Blood, Cryopreserved, CD16-/CD66b+, Eosinophils, Negatively Selected, 1M	Peripheral blood		healthy	RBC depleted leukocytes are collected from peripheral blood by sedimentation of red blood cells using HetaSep. Then, the granulocytes are isolated by density gradient separation and further processed to deplete any remaining RBC. Finally, the eosinophils are isolated using an indirect immunomagnetic labeling system.		1	Cryopreserved	HetaSep + Density Gradient Centrifugation + Positive		Male	25-35	WB, CR, Eosinophils, NS, 1M
Monocytes	All Cells		Peripheral Blood, Cryopreserved, CD14+ Monocytes, Negatively Selected, 10M	PBMC		healthy	Untouched NPB-CD14+ Monocytes are indirectly isolated from mononuclear cells using an immunomagnetic labeling system.		1	Cryopreserved	Negative		Male	25-35	LP, CR, CD14+, NS, 10M
Tregs	All Cells		Peripheral Blood, Cryopreserved, CD4+/CD25+ T Cells, Negatively/Positively Selected, 2.5M	PBMC		healthy	First, CD4+ T Cells are isolated using an indirect immunomagnetic depletion. Next, CD25+ cells are positively isolated using CD25 bright MicroBeads, leaving a highly purified CD4+ CD25+ T Cell population.CD25 bright MicroBeads, leaving a highly purified CD4+ CD25+ T Cell population.		1	Cryopreserved	Negative + Positive		Male	25-35	LP, CR, CD4+/CD25+, NSPS, 1M
Naive CD4 T cells	All Cells		Peripheral Blood, Cryopreserved, CD4+/CD45RA+ Naive Helper T Cells, Negatively Selected, 5M	PBMC		healthy	First, NPB-CD4+ T Cells are negatively isolated using immunomagnetic CD4+ isolation kit from mononuclear cells. Next, CD45RO MicroBeads are used to deplete the CD45RO+ cell population, leaving an untouched, purified CD4+/CD45RA+ Naïve T Cell population.		1	Cryopreserved	Negative		Male	25-35	LP, CR, CD4+/CD45RA+, NS, 5M
Memory CD4 T cells	All Cells		Peripheral Blood, Cryopreserved, CD4+/CD45RO+ Memory T Cells, Negatively Selected, 5M	PBMC		healthy	Negatively isolated from mononuclear cells using an indirect immunomagnetic CD4+/CD45RO+ labeling system		1	Cryopreserved	Negative		Male	25-35	LP, CR, CD4+/CD45RO+, NS, 5M
CD8 T cells	All Cells		Peripheral Blood, Cryopreserved, CD8+ Cytotoxic T Cells, Negatively Selected, 10M	PBMC		healthy	NPB-CD8+ Cytotoxic T cells are negatively isolated from MNC using an indirect immunomagnetic CD8+ T cell labeling system.		1	Cryopreserved	Negative		Male	25-35	LP, CR, CD8+, NS, 10M
Naive CD8 T cells	All Cells		Peripheral Blood, Cryopreserved, CD8+/CD45RA+ Naive Cytotoxic T Cells, Negatively Selected, 5M	PBMC		healthy	Negatively isolated from mononuclear cells using an indirect immunomagnetic CD8+/CD45RA+ T Cell labeling system.		1	Cryopreserved	Negative		Male	25-35	LP, CR, CD8+/CD45RA+, NS, 5M
NK cells	All Cells		Peripheral Blood, Cryopreserved, CD56+ Natural Killer (NK) Cells, Negatively Selected, 5M	PBMC		healthy	Untouched NPB-CD56+ Natural Killer (NK) cells are negatively selected from mononuclear cells using an indirect immunomagnetic NK cell labeling system to deplete the non-CD56+ NK cells.		1	Cryopreserved	Negative		Male	25-35	LP, CR, CD56+, NS, 5M
Dendritic cells	All Cells		Peripheral Blood, Cryopreserved, DCs Dendritic Cells (Monocyte derived), Cultured, 1M	PBMC		healthy	NPB-Monocyte Derived Myeloid Dendritic Cells (MoDC) are derived from highly purified monocytes. For seven days, the highly purified monocytes are cultured with 10% Fetal Bovine Serum in the presence of GM-CSF and IL-4. These cells express the following markers: CD11c, CD40, and CD86. These cells lack the expression of CD14.		2	Cryopreserved	Negative (Monocytes) + 7 day culture in 10% FBS, GM-CSF, and IL-4	Different donors	Male	25-35	LP, CR, DCs, Cultured, 1M
Macrophages	All Cells		Peripheral Blood, Cryopreserved, Mphages Macrophages (Monocyte derived), Cultured, 1M	PBMC		healthy	NPB-Macrophages are derived from negatively-selected peripheral blood monocytes and cultured with M-CSF for 6-7 days.		1	Cryopreserved	Negative (Monocytes) + 6-7 day culture in M-CSF		Male	25-35	LP, CR, Mphages, Cultured, 1M
Memory CD8 T cells	All Cells		Peripheral Blood, Cryopreserved, CD8+/CD45RO+ Memory T Cells, Negatively Selected, 5M	PBMC		healthy	Negatively isolated from mononuclear cells using an indirect immunomagnetic Memory CD8+ T Cell labeling system.		2	Cryopreserved	Negative	Different donors	Male	25-35	LP, CR, CD8+/CD45RO+, NS, 5M
Neutrophils	Stanford HIMC	130-104-434		Peripheral blood		healthy	Human whole blood samples were collected under informed consent in EDTA-coated tubes. After 2h resting, whole blood samples were split for neutrophils and CD8 memory T cell isolation. Neutrophils isolation were performed with MACSxpress® Whole Blood Neutrophil Isolation Kit (Miltenyi Biotec) according to manufacturer’s indications. Briefly, the whole blood samples were mix with the appropriate am…
Memory CD8 T cells	Stanford HIMC	130-094-412		PBMC		healthy	Human whole blood samples were collected under informed consent in EDTA-coated tubes. After 2h resting, whole blood samples were split for neutrophils and CD8 memory T cell isolation. For CD8+ memory T cells isolation, PBMCs were first isolated by density gradient centrifugation using Ficoll-Paque™ Plus (Cytiva). After washes, cell counts were obtained using a Vi-Cell XR cell viability analyzer (…
CRC	ATCC	HT-29 colon adenocarcinoma (HTB-38)		colon	HTB-38	cancer
Breast	ATCC	BT-483 breast ductal carcinoma (HTB-121)		breast	HTB-121	cancer
Fibroblasts	ATCC	Normal dermal fibroblasts (PCS-201-012)		skin	PCS-201-012	healthy
Endothelial cells	ATCC	Primary aortic endothelial cells (PCS-100-11)		heart	PCS-100-11	healthy

## Sheet: Supplementary Data 2
RIN#	CONC ng/ul	vial	Company description	Standard description	cell#	Number of donors	Origin	Serial number
9.1	38	1	Peripheral blood CD4+CD45RO+ memory T-cells	memory CD4 T cells	5 million	1 individual	Stem Express	PB445RO05C	1	2019-02-26
7.7	7	2	Peripheral blood CD4+ CD25+ T-regs	Tregs	2 million	2 individuals	Stem Express	PB425002C	2,23	2/26/2019, 3/4/2019	2 separate orders
10	32	3	Peripheral blood CD4+CD45RA+ naïve helper T-cells	naive CD4 T cells	5 million	1 individual	Stem Express	PB445RA005C	3	2019-02-26
8.7	31	4	Peripheral blood CD56+ NK cells	NK cells	5 million	1 individual	Stem Express	PB56005C	4	2019-02-26
8.7	5	5	Peripheral blood CD8+CD45RA+ naïve cytotoxic T-cells	naive CD8 T cells	5 million	1 individual	Stem Express	PB845RA005C	5	2019-02-26
9.8	8	6	Peripheral blood CD19+ CD27+ memory B-cells	memory B cells	1 million	1 individual	Stem Express	PB192701C	6	2019-02-27
1	1	7	Peripheral blood CD19+ CD27+ memory B-cells	memory B cells	1 million	1 individual	Stem Express	PB192701C	7	2019-02-27
9.5	21	8	Peripheral blood CD19+ CD27- naïve B-cells	naive B cells	1 million	1 individual	Stem Express	PB1927N01C	8,9	2019-02-27
8.4	8	9	Peripheral blood CD19+ CD27- naïve B-cells	naive B cells	1 million	1 individual	Stem Express	PB1927N01C	8,9	2019-02-27
5.2	27	10	Peripheral blood eosinophils	eosinophils	1 million	1 individual	Stem Express	PBEOS01C	10	2019-02-27
10	310	11	Peripheral blood macrophages	macrophages	1.5 million	2 individuals	Stem Express	PBMAC001.5C	11, 24	2/27/2019,3/4/2019	2 separate orders
9.9	146	12	Peripheral blood CD8+ cytotoxic T cells	CD8 T cells	10 million	1 individual	Stem Express	PB08010C	12	2019-02-27
10	443	13	Peripheral blood CD14+ monocytes	monocytes	10 million	1 individual	Stem Express	PB14010C	13	2019-02-27
8.2	38	14	PB CD8+CD45RA+ naïve cytotoxic T-cells	naive CD8 T cells	5 million	1 individual	All Cells	PB009-6-0	14	2019-03-01	2018-02-27
9.3	49	15	PB CD4+CD45RO+ memory T-cells negative selection	memory CD4 T cells	5 million	1 individual	All Cells	PB009-7-0	15	2019-03-01	2018-06-25
9.1	19	16	PB CD4+CD45RA+ naïve helper T-cells negative selection	naive CD4 T cells	5 million	1 individual	All Cells	PB009-5-0	16	2019-03-01	2018-05-17
10	68	17	PB CD56+ NK cells	NK cells	5 million	1 individual	All Cells	PB012-0	17	2019-03-01	2018-04-24
9.9	695	18	PB CD14+ monocytes, negative selection	monocytes	10 million	1 individual	All Cells	PB011-0	18	2019-03-01	2018-05-14
9.9	150	19	PB CD8+ cytotoxic T-cells	CD8 T cells	10 million	1 individual	All Cells	PB009-3-0	19	2019-03-01	2018-05-29
1	4	20	WB, CR, Eosinophils, NS, 1M	eosinophils	1 million	1 individual	All Cells	PB015-0	20	2019-03-04	2018-05-31
9.9	351	21	Dendritic cells	Dendritic cells	1 million	2 individuals	All Cells	PB-DC001F	21,22	2019-03-04	5/29/2018, 6/26/18
9.9	349	22	Dendritic cells	Dendritic cells	1 million	2 individuals	All Cells	PB-DC001F	21,22	2019-03-04	5/29/2018, 6/26/18
10	22	23	Peripheral blood CD4+ CD25+ T-regs	Tregs	2 million	2 individuals	Stem Express	PB425002C	2,23	2/26/2019, 3/4/2019	2 separate orders
10	474	24	Peripheral blood macrophages	macrophages	1.5 million	2 individuals	Stem Express	PBMAC001.5C	11, 24	2/27/2019,3/4/2019	2 separate orders
9.8	11	25	CD8 memory T-cells CD8+CD45RO+CD45RA–CD56–CD57–	memory CD8 T cells	1million	2 individuals(1tube each	Isolated by HIMC	130-094-412	CD81:25; CD82:26	2019-03-05		Miltenyi bead sep
9.7	27	26	CD8 memory T-cells CD8+CD45RO+CD45RA–CD56–CD57–	memory CD8 T cells	1.3million	2 individuals(1tube each	Isolated by HIMC	130-094-412	CD81:25; CD82:26	2019-03-05		Miltenyi bead sep
7	13	27	Neutrophils	neutrophils	10 million	2 individuals(3tubes each	Isolated by HIMC	130-104-434	N1 ; N2 one each, 2ea 3/5/19,(N1:27,28)(N2:29,30)	2/20/2019, 3/5/2019		Miltenyi bead sep
6.9	10	28	Neutrophils	neutrophils	10 million	2 individuals(3tubes each	Isolated by HIMC	130-104-434	N1 ; N2 one each, 2ea 3/5/19,(N1:27,28)(N2:29,30)	2/20/2019, 3/5/2019		Miltenyi bead sep
5.4	5	29	Neutrophils	neutrophils	4.6million	2 individuals(3tubes each	Isolated by HIMC	130-104-434	N1 ; N2 one each, 2ea 3/5/19,(N1:27,28)(N2:29,30)	2/20/2019, 3/5/2019		Miltenyi bead sep
3.5	4	30	Neutrophils	neutrophils	4.6million	2 individuals(3tubes each	Isolated by HIMC	130-104-434	N1 ; N2 one each, 2ea 3/5/19,(N1:27,28)(N2:29,30)	2/20/2019, 3/5/2019		Miltenyi bead sep
10	450	31	Normal dermal fibroblasts	fibroblasts	>500,000		ATCC	PCS-201-012	31	2019-03-06
9.9	62	32	Primary aortic endothelial cells	endothelial	>500,000		ATCC	PCS-100-011	32	2019-03-06
10	623	33	HT-29 Colon adenocarcinoma	CRC	3.3 million		ATCC	HTB-38	33	2019-03-06
10	71	34	BT-483 Breast ductal carcinoma	breast	9.4 million		ATCC	HTB-121	34	2019-03-06
7	4.6	N1	Neutrophils		10million		Isolated by HIMC			2019-02-20
7.9	0.945	N2	Neutrophils		4.6million		Isolated by HIMC

## Sheet: Supplementary Data 3
	breast	CRC	Fibroblasts	Endothelial_cells	Neutrophils	Dendritic_cells	Monocytes	Macrophages	NK_cells	Tregs	Naive_CD4_T_cells	Memory_CD4_T_cells	Naive_CD8_T_cells	Memory_CD8_T_cells	Naive_B_cells	Memory_B_cells
vial	34	33	31	32	27	21	13	24	4	23	3	1	5	26	8	6
description	breast	CRC	fibroblasts	endothelial	neutrophils	Dendritic cells	monocytes	macrophages	NK cells	Tregs	naive CD4 T cells	memory CD4 T cells	naive CD8 T cells	memory CD8 T cells	naive B cells	memory B cells
vendor	ATCC	ATCC	ATCC	ATCC	Isolated by HIMC	All Cells	Stem Express	Stem Express	Stem Express	Stem Express	Stem Express	Stem Express	Stem Express	Isolated by HIMC	Stem Express	Stem Express
BM1	0	0.8	0.0175	0.0375	0.015	0.0125	0.0125	0.01	0.0125	0.0125	0.015	0.0125	0.0125	0.01	0.01	0.01
BM2	0.77	0	0.0125	0.01	0.0125	0.015	0.015	0.0125	0.01	0.015	0.0125	0.0125	0.0175	0.0125	0.06	0.0125
BM3	0	0.79	0.015	0.01	0.0125	0.01	0.045	0.015	0.01	0.01	0.015	0.015	0.0125	0.0125	0.015	0.0125
BM4	0.28	0	0.04	0.0425	0.045	0.035	0.0175	0.0125	0.02	0.1025	0.2975	0.0225	0.0325	0.015	0.0225	0.015
BM5	0	0.78	0.0125	0.01	0.01	0.0175	0.01	0.01	0.015	0.0525	0.015	0.0125	0.0175	0.015	0.0125	0.01
BM6	0.52	0	0.0225	0.02	0.01	0.03	0.0575	0.03	0.025	0.0175	0.0175	0.0225	0.185	0.0125	0.015	0.015
BM7	0	0.26	0.0175	0.04	0.035	0.01	0.025	0.33	0.015	0.0575	0.05	0.035	0.0475	0.0175	0.0175	0.0425
BM8	0.48	0	0.0125	0.1825	0.0125	0.025	0.0125	0.0125	0.0725	0.0125	0.0675	0.0225	0.0125	0.0175	0.0175	0.04
BM9	0	0.4	0.0375	0.0125	0.02	0.0175	0.015	0.0625	0.0125	0.0125	0.08	0.215	0.0125	0.0275	0.045	0.03
BM10	0.69	0	0.0225	0.02	0.015	0.015	0.0175	0.0175	0.015	0.01	0.015	0.025	0.01	0.0975	0.015	0.015
BM11	0	0.39	0.13	0.015	0.03	0.085	0.0275	0.01	0.015	0.1	0.0125	0.0275	0.015	0.0325	0.1	0.01
BM12	0.49	0	0.0525	0.025	0.0325	0.01	0.01	0.1425	0.0225	0.01	0.04	0.02	0.02	0.0675	0.045	0.0125
BM13	0	0.38	0.0225	0.0275	0.025	0.0175	0.0925	0.03	0.1175	0.03	0.16	0.01	0.0175	0.0275	0.0125	0.03
BM14	0.57	0	0.015	0.05	0.0275	0.1425	0.0125	0.0125	0.0175	0.0125	0.0325	0.04	0.0125	0.0125	0.0275	0.015
BM15	0	0.24	0.02	0.115	0.0375	0.0375	0.03	0.055	0.04	0.0325	0.01	0.0275	0.1875	0.01	0.08	0.0775
BM16	0.58	0	0.0675	0.015	0.01	0.0125	0.075	0.0125	0.015	0.105	0.0125	0.02	0.0375	0.0125	0.01	0.015
BM17	0	0.63	0.03	0.015	0.0175	0.01	0.0125	0.01	0.0725	0.015	0.0225	0.115	0.01	0.01	0.0175	0.0125
BM18	0.45	0	0.01	0.035	0.0825	0.01	0.075	0.01	0.0325	0.0475	0.0225	0.075	0.03	0.0325	0.02	0.0675
BM19	0	0.22	0.0225	0.025	0.04	0.0125	0.1025	0.1225	0.0525	0.08	0.02	0.01	0.0125	0.1575	0.065	0.0575
BM20	0.56	0	0.015	0.0125	0.015	0.02	0.0475	0.0175	0.015	0.01	0.13	0.0125	0.0275	0.0625	0.0425	0.0125
BM21	0	0.73	0.0175	0.01	0.0225	0.0125	0.0125	0.01	0.0125	0.0125	0.0775	0.0275	0.0125	0.015	0.0125	0.015
BM22	0.35	0	0.0325	0.0225	0.0125	0.0125	0.015	0.03	0.0625	0.015	0.0275	0.0425	0.0925	0.15	0.1	0.035
BM23	0	0.47	0.01	0.025	0.025	0.045	0.035	0.015	0.0525	0.0475	0.0125	0.0475	0.015	0.17	0.0125	0.0175
BM24	0.59	0	0.0175	0.0125	0.025	0.0175	0.015	0.08	0.0225	0.0175	0.0125	0.025	0.0475	0.0175	0.0125	0.0875
BM25	0	0.46	0.13	0.01	0.0475	0.01	0.01	0.0175	0.02	0.015	0.095	0.0575	0.0725	0.0125	0.0275	0.015
BM26	0.67	0	0.1075	0.0125	0.02	0.02	0.045	0.0125	0.015	0.01	0.02	0.0125	0.015	0.0125	0.015	0.0125
BM27	0	0.33	0.0375	0.1525	0.0175	0.06	0.0175	0.1575	0.025	0.0125	0.035	0.03	0.015	0.0175	0.02	0.0725
BM28	0.36	0	0.0425	0.075	0.0825	0.1475	0.025	0.0475	0.0175	0.0275	0.1025	0.015	0.015	0.0125	0.015	0.015
BM29	0	0.75	0.0125	0.0125	0.0375	0.0125	0.015	0.01	0.02	0.0125	0.015	0.01	0.0125	0.0125	0.01	0.0575
BM30	0.23	0	0.1075	0.0325	0.0425	0.02	0.01	0.05	0.125	0.075	0.03	0.1425	0.0425	0.02	0.0225	0.05

## Sheet: Supplementary Data 4
	breast	CRC	Fibroblasts	Endothelial_cells	Neutrophils	Dendritic_cells	Monocytes	Macrophages	NK_cells	Tregs	Naive_CD4_T_cells	Memory_CD4_T_cells	Naive_CD8_T_cells	Memory_CD8_T_cells	Naive_B_cells	Memory_B_cells
vial	34	33	31	32	27	21	13	24	4	23	3	1	5	26	8	6
description	breast	CRC	fibroblasts	endothelial	neutrophils	Dendritic cells	monocytes	macrophages	NK cells	Tregs	naive CD4 T cells	memory CD4 T cells	naive CD8 T cells	memory CD8 T cells	naive B cells	memory B cells
vendor	ATCC	ATCC	ATCC	ATCC	Isolated by HIMC	All Cells	Stem Express	Stem Express	Stem Express	Stem Express	Stem Express	Stem Express	Stem Express	Isolated by HIMC	Stem Express	Stem Express
RM1	0	0.0375	0.0375	0.0325	0.0125	0	0.2725	0.01	0.0125	0.0275	0.15	0.0675	0.0125	0.0325000000000001	0.285	0.01
RM2	0.0125	0	0.0275	0.04	0.1725	0.0199999999999999	0	0.3225	0.21	0.0375	0.0175	0.01	0.0425	0.03	0.02	0.0375
RM3	0	0.2175	0.0175	0.0600000000000001	0.0225	0.3425	0.0375	0	0.01	0.015	0.015	0.0375	0.0475	0.09	0.02	0.0675
RM4	0.0425	0	0.04	0.295	0.0600000000000001	0.01	0.0225	0.0125000000000001	0.0475	0.0349999999999999	0	0.295	0.0750000000000001	0.02	0.01	0.0349999999999999
RM5	0	0.05	0.025	0.0175	0.0575	0.04	0.01	0.0125	0.03	0.02	0.2025	0	0.4075	0.0225	0.055	0.0499999999999999
RM6	0.0375	0	0.0325	0.03	0.04	0.0225	0.055	0.0125	0.0525	0.3475	0.025	0.04	0	0.2025	0.0299999999999999	0.0725
RM7	0	0.045	0.2925	0.0549999999999999	0.0125000000000001	0.015	0.0375	0.0275	0.015	0.02	0.025	0.0725	0.2075	0	0.0175	0.1575
RM8	0.025	0	0.03	0.035	0.05	0.0175	0.0125	0.0975	0.0574999999999999	0.0225000000000001	0.34	0.0175	0.02	0.0575	0	0.2175
RM9	0	0.0125	0.0225	0.0125	0.36	0.0575	0.015	0.0325	0.01	0.0175	0.01	0.0225000000000001	0.1	0.08	0.2475	0
RM10	0.0425	0	0.0225	0.265	0.0275	0.0425	0.1175	0.02	0.0549999999999999	0	0.2	0.025	0.0375	0.0650000000000001	0.0625	0.0175
RM11	0	0.015	0.045	0.0175	0.0925	0.055	0.065	0.03	0.02	0.0175000000000001	0	0.2025	0.01	0.3675	0.0425	0.02
RM12	0.09	0	0.01	0.02	0.02	0	0.245	0.0625	0.05	0.0150000000000001	0.0225	0.0525	0.0425	0.0675	0.01	0.2925
RM13	0	0.035	0.03	0.0175	0.025	0.03	0	0.2125	0.0175	0.0725	0.0275	0.0349999999999999	0.025	0.16	0.28	0.0325
RM14	0.01	0	0.1325	0.035	0.0325	0.22	0.0425	0	0.2425	0.0725	0.0475000000000001	0.0149999999999999	0.0125000000000001	0.0375	0.09	0.01
RM15	0	0.015	0.0625	0.0125	0.1725	0.215	0.0225000000000001	0.0625	0.0249999999999999	0.03	0	0.335	0.01	0.01	0.0125	0.015
RM16	0.33	0	0.02	0.0275	0.0225	0.015	0.0175000000000001	0.0325	0.0775	0.135	0.21	0	0.015	0.0625	0.0225	0.0125
RM17	0	0.165	0.0125	0.1075	0.02	0.015	0.0275	0.05	0.2675	0.0175000000000001	0.0275	0.0525	0	0.205	0.0125	0.02
RM18	0.015	0	0.0325	0.02	0.01	0.0225	0.0175	0.01	0.17	0.045	0.0325	0.04	0.2075	0	0.245	0.1325

## Sheet: Supplementary Data 5
	breast	CRC	Fibroblasts	Endothelial_cells	Neutrophils	Dendritic_cells	Monocytes	Macrophages	NK_cells	Tregs	Naive_CD4_T_cells	Memory_CD4_T_cells	Naive_CD8_T_cells	Memory_CD8_T_cells	Naive_B_cells	Memory_B_cells
vial	34	33	31	32	28	22	18	11	17	2	16	15	14	25	9	6
description	breast	CRC	fibroblasts	endothelial	neutrophils	Dendritic cells	monocytes	macrophages	NK cells	Tregs	naive CD4 T cells	memory CD4 T cells	naive CD8 T cells	memory CD8 T cells	naive B cells	memory B cells
vendor	ATCC	ATCC	ATCC	ATCC	Isolated by HIMC	All Cells	All Cells	Stem Express	All Cells	Stem Express	All Cells	All Cells	All Cells	Isolated by HIMC	Stem Express	Stem Express
BM31	0	0.74	0.07	0.01	0.0125	0.0175	0.01	0.02	0.0175	0.01	0.0125	0.0125	0.0275	0.0125	0.0175	0.01
BM32	0.54	0	0.015	0.015	0.025	0.0175	0.1125	0.0225	0.13	0.0125	0.015	0.0125	0.0325	0.0125	0.0225	0.015
BM33	0	0.66	0.015	0.105	0.0275	0.0325	0.015	0.0125	0.0275	0.01	0.015	0.0125	0.025	0.0175	0.0125	0.0125
BM34	0.65	0	0.01	0.015	0.0175	0.0175	0.01	0.0125	0.0275	0.04	0.02	0.01	0.0125	0.0175	0.105	0.035
BM35	0	0.76	0.01	0.01	0.01	0.015	0.0125	0.0125	0.0725	0.0175	0.0125	0.015	0.0125	0.015	0.0125	0.0125
BM36	0.5	0	0.025	0.105	0.015	0.0425	0.085	0.015	0.0125	0.015	0.0125	0.0125	0.0225	0.025	0.1	0.0125
BM37	0	0.3	0.015	0.01	0.04	0.15	0.0725	0.0125	0.0225	0.0325	0.0175	0.1525	0.0275	0.0675	0.055	0.025
BM38	0.62	0	0.015	0.01	0.0375	0.01	0.0175	0.0175	0.015	0.015	0.0225	0.0475	0.1225	0.025	0.01	0.015
BM39	0	0.7	0.0125	0.0275	0.0175	0.02	0.1	0.01	0.0125	0.01	0.0175	0.0125	0.0125	0.01	0.0225	0.015
BM40	0.32	0	0.0275	0.1975	0.015	0.02	0.045	0.0175	0.0375	0.09	0.0125	0.1	0.035	0.0425	0.0275	0.0125
BM41	0	0.37	0.045	0.0175	0.01	0.015	0.03	0.0225	0.0125	0.085	0.02	0.12	0.175	0.0325	0.02	0.025
BM42	0.6	0	0.0375	0.0125	0.08	0.01	0.0125	0.0225	0.0625	0.0475	0.0125	0.015	0.015	0.05	0.0125	0.01
BM43	0	0.72	0.01	0.0175	0.0125	0.075	0.02	0.015	0.01	0.0225	0.01	0.02	0.025	0.02	0.0125	0.01
BM44	0.68	0	0.01	0.0175	0.0225	0.0175	0.015	0.0975	0.015	0.01	0.0175	0.03	0.0175	0.015	0.0225	0.0125
BM45	0	0.25	0.03	0.12	0.015	0.015	0.02	0.0125	0.04	0.0125	0.1675	0.1775	0.0175	0.085	0.0175	0.02
BM46	0.71	0	0.0125	0.0325	0.01	0.0175	0.0125	0.0125	0.0275	0.025	0.015	0.075	0.0175	0.01	0.01	0.0125
BM47	0	0.43	0.035	0.02	0.05	0.1225	0.01	0.01	0.035	0.03	0.015	0.0175	0.1125	0.03	0.0425	0.04
BM48	0.61	0	0.015	0.04	0.0125	0.01	0.045	0.0525	0.01	0.0525	0.0675	0.01	0.0175	0.01	0.03	0.0175
BM49	0	0.2	0.0425	0.0475	0.0125	0.0725	0.015	0.0375	0.0125	0.0375	0.0275	0.34	0.0225	0.06	0.0325	0.04
BM50	0.44	0	0.025	0.06	0.0175	0.0575	0.015	0.0475	0.125	0.085	0.03	0.01	0.0175	0.04	0.015	0.015
BM51	0	0.51	0.0325	0.02	0.0275	0.055	0.015	0.0175	0.015	0.0125	0.015	0.1675	0.04	0.015	0.0175	0.04
BM52	0.21	0	0.1075	0.04	0.02	0.08	0.0475	0.145	0.025	0.1075	0.1175	0.0125	0.0325	0.02	0.015	0.02
BM53	0	0.64	0.03	0.0125	0.015	0.06	0.0225	0.0125	0.085	0.01	0.0275	0.0225	0.0225	0.0125	0.015	0.0125
BM54	0.31	0	0.1	0.0175	0.0175	0.035	0.1025	0.1275	0.0275	0.0125	0.0175	0.015	0.1	0.055	0.0225	0.04
BM55	0	0.41	0.01	0.0125	0.0225	0.1475	0.135	0.04	0.0375	0.03	0.0325	0.0175	0.0125	0.0125	0.0525	0.0275
BM56	0.53	0	0.0975	0.01	0.015	0.01	0.015	0.01	0.025	0.02	0.0125	0.04	0.05	0.02	0.0975	0.0475
BM57	0	0.29	0.065	0.015	0.03	0.0275	0.0275	0.0175	0.03	0.01	0.19	0.025	0.0375	0.1575	0.01	0.0675
BM58	0.42	0	0.0125	0.0525	0.02	0.0575	0.015	0.015	0.01	0.02	0.19	0.0125	0.025	0.01	0.07	0.07
BM59	0	0.55	0.01	0.01	0.045	0.045	0.11	0.015	0.015	0.0175	0.0275	0.015	0.015	0.0725	0.0175	0.035
BM60	0.27	0	0.02	0.0275	0.01	0.09	0.0425	0.0125	0.12	0.015	0.115	0.0675	0.1375	0.035	0.025	0.0125

## Sheet: Supplementary Data 6
	breast	CRC	Fibroblasts	Endothelial_cells	Neutrophils	Dendritic_cells	Monocytes	Macrophages	NK_cells	Tregs	Naive_CD4_T_cells	Memory_CD4_T_cells	Naive_CD8_T_cells	Memory_CD8_T_cells	Naive_B_cells	Memory_B_cells
vial	34	33	31	32	28	22	18	11	17	2	16	15	14	25	9	6
description	breast	CRC	fibroblasts	endothelial	neutrophils	Dendritic cells	monocytes	macrophages	NK cells	Tregs	naive CD4 T cells	memory CD4 T cells	naive CD8 T cells	memory CD8 T cells	naive B cells	memory B cells
vendor	ATCC	ATCC	ATCC	ATCC	Isolated by HIMC	All Cells	All Cells	Stem Express	All Cells	Stem Express	All Cells	All Cells	All Cells	Isolated by HIMC	Stem Express	Stem Express
RM19	0	0.0275	0.0425	0.0225	0.315	0.07	0.03	0.0975	0.0475	0.025	0.015	0.02	0.01	0.0399999999999999	0	0.2375
RM20	0.07	0	0.0825	0.0375	0.05	0.0225	0.035	0.01	0.0649999999999999	0.05	0.0125	0.2625	0.01	0.0449999999999999	0.2475	0
RM21	0	0.0375	0.2	0.025	0.1625	0.01	0.0725	0.035	0.0325	0	0.2275	0.015	0.0625	0.0125000000000001	0.095	0.0125
RM22	0.0475	0	0.0425	0.045	0.015	0.0225	0.035	0.015	0.0175	0.225	0	0.215	0.2375	0.0525	0.02	0.01
RM23	0	0.0125	0.15	0.0574999999999999	0.02	0	0.2875	0.0825	0.17	0.1375	0.015	0.0175000000000001	0.0125	0.0125	0.01	0.015
RM24	0.0225	0	0.0375	0.0175	0.02	0.2925	0	0.2775	0.0475	0.0750000000000001	0.025	0.0175	0.0325	0.0650000000000001	0.0275	0.0425
RM25	0	0.0375	0.02	0.01	0.0275	0.245	0.0375	0	0.0125	0.11	0.23	0.15	0.03	0.0225	0.0275000000000001	0.0399999999999999
RM26	0.075	0	0.0175	0.0125	0.035	0.0125	0.0175	0.29	0.0175000000000001	0.0425	0	0.255	0.085	0.0525	0.0225000000000001	0.0649999999999999
RM27	0	0.0775	0.015	0.015	0.02	0.05	0.01	0.01	0.06	0.015	0.2525	0	0.1025	0.2875	0.0325	0.0525
RM28	0.0525	0	0.3175	0.0125000000000001	0.01	0.0125	0.0850000000000001	0.075	0.01	0.035	0.0425	0.0175	0	0.22	0.085	0.025
RM29	0	0.055	0.0225	0.085	0.0175	0.015	0.1825	0.2125	0.0125	0.03	0.0425	0.01	0.2625	0	0.0225	0.03
RM30	0.015	0	0.0425	0.0275	0.0275	0.0625	0.01	0.0275	0.0524999999999999	0.115	0.0525	0.2575	0.0275	0.015	0	0.2675
RM31	0	0.0225	0.035	0.11	0.0875	0.26	0.0175000000000001	0.0175	0.015	0.01	0.0449999999999999	0.0375000000000001	0.0399999999999999	0.015	0.2875	0
RM32	0.0475	0	0.01	0.12	0.1	0.0250000000000001	0.0199999999999999	0.2675	0.0125	0	0.215	0.0675	0.0175000000000001	0.0399999999999999	0.0425	0.015
RM33	0	0.31	0.04	0.04	0.0325	0.08	0.0375000000000001	0.0499999999999999	0.0425	0.02	0	0.2175	0.0275000000000001	0.0249999999999999	0.0125000000000001	0.0649999999999999
RM34	0.0325	0	0.01	0.085	0.215	0	0.2425	0.0125	0.025	0.025	0.0175	0.2	0.0425	0.0425000000000001	0.0199999999999999	0.03
RM35	0	0.02	0.17	0.0325	0.0349999999999999	0.0225000000000001	0	0.25	0.045	0.2	0.0650000000000001	0.0475	0.075	0.0125	0.01	0.015
RM36	0.015	0	0.035	0.065	0.0225	0.205	0.29	0	0.015	0.0125	0.095	0.035	0.0649999999999999	0.0950000000000001	0.01	0.0399999999999999

## Sheet: Supplementary Data 7
Mixture	Cell Type, Vial Number, and Vendor
	breast	CRC	Fibroblasts	Endothelial_cells	Dendritic_cells	Monocytes	Macrophages	NK_cells	Tregs	Naive_CD4_T_cells	Memory_CD4_T_cells	Memory_CD8_T_cells	Naive_B_cells
	34	33	31	32	21	13	24	4	23	3	1	26	8
	ATCC	ATCC	ATCC	ATCC	All Cells	Stem Express	Stem Express	Stem Express	Stem Express	Stem Express	Stem Express	Stanford HIMC	Stem Express
BM1	0	0.82	0.01	0.01	0.02	0.01	0.03	0.01	0.03	0.01	0.01	0.02	0.01
BM2	0.83	0	0.01	0.01	0.01	0.02	0.01	0.01	0.01	0.01	0.05	0.01	0.01
BM3	0	0.85	0.01	0.02	0.02	0.01	0.01	0.01	0.01	0.01	0.01	0.02	0.01
BM4	0.8	0	0.06	0.01	0.02	0.01	0.01	0.01	0.02	0.01	0.01	0.02	0.01
BM5	0	0.81	0.01	0.01	0.03	0.01	0.01	0.01	0.02	0.05	0.01	0.01	0.01
BM6	0.79	0	0.02	0.01	0.02	0.01	0.03	0.01	0.01	0.01	0.01	0.01	0.06
BM7	0	0.75	0.02	0.01	0.02	0.02	0.01	0.08	0.02	0.02	0.02	0.01	0.01
BM8	0.77	0	0.01	0.01	0.01	0.07	0.01	0.02	0.01	0.01	0.02	0.03	0.02
BM9	0	0.75	0.02	0.01	0.03	0.01	0.02	0.01	0.07	0.01	0.01	0.04	0.01
BM10	0.73	0	0.01	0.03	0.02	0.01	0.01	0.01	0.02	0.02	0.11	0.01	0.01
BM11	0	0.73	0.02	0.08	0.02	0.01	0.02	0.01	0.02	0.01	0.03	0.02	0.02
BM12	0.8	0	0.01	0.01	0.02	0.02	0.02	0.01	0.01	0.01	0.02	0.03	0.02
BM13	0	0.69	0.01	0.01	0.01	0.01	0.14	0.02	0.02	0.03	0.01	0.02	0.02
BM14	0.68	0	0.02	0.02	0.14	0.01	0.02	0.01	0.01	0.03	0.02	0.01	0.02
BM15	0	0.78	0.01	0.03	0.01	0.05	0.02	0.02	0.02	0.01	0.01	0.01	0.01
BM16	0.74	0	0.01	0.01	0.03	0.08	0.01	0.01	0.01	0.01	0.04	0.03	0.03
BM17	0	0.71	0.12	0.02	0.01	0.02	0.01	0.02	0.04	0.02	0.01	0.01	0.01
BM18	0.65	0	0.01	0.05	0.02	0.02	0.02	0.02	0.01	0.03	0.01	0.14	0.01
BM19	0	0.7	0.01	0.01	0.03	0.04	0.02	0.02	0.02	0.1	0.01	0.01	0.02
BM20	0.57	0	0.05	0.14	0.02	0.02	0.01	0.01	0.06	0.01	0.07	0.01	0.02
BM21	0	0.68	0.02	0.02	0.01	0.01	0.02	0.02	0.02	0.01	0.03	0.04	0.11
BM22	0.63	0	0.01	0.01	0.04	0.03	0.05	0.13	0.01	0.02	0.02	0.02	0.02
BM23	0	0.65	0.02	0.02	0.02	0.11	0.03	0.02	0.02	0.01	0.04	0.03	0.02
BM24	0.63	0	0.03	0.01	0.03	0.01	0.04	0.02	0.09	0.04	0.01	0.03	0.03
BM25	0	0.64	0.01	0.01	0.03	0.02	0.01	0.02	0.02	0.02	0.15	0.02	0.02
BM26	0.67	0	0.09	0.02	0.03	0.01	0.02	0.06	0.01	0.02	0.01	0.02	0.02
BM27	0	0.83	0.01	0.04	0.01	0.01	0.01	0.02	0.01	0.01	0.01	0.02	0.01
BM28	0.84	0	0.01	0.01	0.01	0.02	0.01	0.02	0.01	0.01	0.02	0.01	0.02
BM29	0	0.85	0.02	0.01	0.02	0.01	0.01	0.01	0.01	0.01	0.02	0.01	0.01
BM30	0.8	0	0.01	0.01	0.02	0.01	0.07	0.01	0.01	0.01	0.01	0.01	0.02
RM1	0	0.08	0.03	0.01	0	0.23	0.01	0.06	0.04	0.01	0.08	0.42	0.02
RM2	0.02	0	0.02	0.08	0.42	0	0.27	0.07	0.04	0.01	0.01	0.01	0.04
RM3	0	0.01	0.02	0.02	0.28	0.4	0	0.1	0.02	0.08	0.02	0.04	0.01
RM4	0.06	0	0.08	0.38	0.01	0.04	0.01	0.06	0.04	0	0.25	0.02	0.04
RM5	0	0.08	0.09	0.02	0.02	0.05	0.03	0.03	0.09	0.42	0	0.05	0.14
RM6	0.01	0	0.03	0.01	0.05	0.03	0.01	0.48	0.04	0.02	0.04	0.23	0.04
RM7	0	0.07	0.05	0.02	0.02	0.02	0.16	0.02	0.02	0.04	0.07	0	0.52
RM8	0.15	0	0.1	0.15	0.05	0.03	0.03	0.15	0.1	0.03	0.1	0.1	0
RM9	0	0.31	0.02	0.01	0.05	0.1	0.02	0.15	0.03	0.02	0.03	0.04	0.21
RM10	0.11	0	0.08	0.02	0.02	0.06	0.31	0.05	0	0.23	0.06	0.02	0.03
RM11	0	0.05	0.03	0.02	0.02	0.05	0.06	0.09	0.36	0	0.26	0.05	0.01
RM12	0.01	0	0.43	0.01	0	0.28	0.01	0.01	0.05	0.1	0.01	0.03	0.06
RM13	0	0.05	0.03	0.1	0.02	0	0.47	0.12	0.1	0.03	0.02	0.05	0.02
RM14	0.05	0	0.01	0.04	0.28	0.01	0	0.04	0.01	0.01	0.3	0.2	0.04
RM15	0	0.06	0.26	0.02	0.03	0.01	0.17	0.09	0.03	0	0.27	0.04	0.01
RM16	0.01	0	0.01	0.01	0.14	0.11	0.02	0.05	0.03	0.27	0	0.01	0.33
RM17	0	0.02	0.01	0.02	0.06	0.04	0.16	0.02	0.04	0.04	0.02	0.28	0.28
RM18	0.05	0	0.18	0.06	0.37	0.11	0.02	0.02	0.08	0.08	0.02	0	0.02

## Sheet: Supplementary Data 8
Mixture	Cell Type, Vial Number, and Vendor
	breast	CRC	Fibroblasts	Endothelial_cells	Dendritic_cells	Monocytes	Macrophages	NK_cells	Tregs	Naive_CD4_T_cells	Memory_CD4_T_cells	Memory_CD8_T_cells	Naive_B_cells
	34	33	31	32	22	18	11	17	2	16	15	25	9
	ATCC	ATCC	ATCC	ATCC	All Cells	All Cells	Stem Express	All Cells	Stem Express	All Cells	All Cells	Stanford HIMC	Stem Express
BM31	0	0.791667	0.0208333	0.0104167	0.0104167	0.0208333	0.0104167	0.0104167	0.0208333	0.0104167	0.03125	0.0520833	0.0104167
BM32	0.773196	0	0.0103093	0.0412371	0.0309278	0.0206186	0.0103093	0.0206186	0.0309278	0.0103093	0.0206186	0.0103093	0.0206186
BM33	0	0.802198	0.010989	0.010989	0.0549451	0.021978	0.021978	0.010989	0.010989	0.010989	0.021978	0.010989	0.010989
BM34	0.762887	0	0.0412371	0.0103093	0.0206186	0.0103093	0.0206186	0.0206186	0.0103093	0.0103093	0.0618557	0.0103093	0.0206186
BM35	0	0.75	0.0625	0.0104167	0.0104167	0.0104167	0.0104167	0.0208333	0.0104167	0.0625	0.0104167	0.03125	0.0104167
BM36	0.734043	0	0.0212766	0.0106383	0.0106383	0.0425532	0.0851064	0.0212766	0.0106383	0.0106383	0.0212766	0.0212766	0.0106383
BM37	0	0.763441	0.0645161	0.0322581	0.0107527	0.0215054	0.0107527	0.0215054	0.0215054	0.0107527	0.0107527	0.0107527	0.0215054
BM38	0.736842	0	0.0315789	0.0105263	0.0842105	0.0315789	0.0105263	0.0105263	0.0315789	0.0105263	0.0105263	0.0105263	0.0210526
BM39	0	0.695652	0.0326087	0.0108696	0.0108696	0.0108696	0.0326087	0.0326087	0.108696	0.0108696	0.0217391	0.0108696	0.0217391
BM40	0.747126	0	0.0229885	0.0114943	0.0114943	0.0114943	0.0344828	0.0114943	0.0574713	0.0229885	0.0114943	0.0344828	0.0229885
BM41	0	0.731183	0.0107527	0.0107527	0.0215054	0.0215054	0.0107527	0.0215054	0.0107527	0.0107527	0.0322581	0.0860215	0.0322581
BM42	0.662921	0	0.0224719	0.11236	0.0224719	0.0224719	0.0224719	0.0224719	0.0224719	0.0561798	0.011236	0.011236	0.011236
BM43	0	0.697917	0.0104167	0.0104167	0.0208333	0.0208333	0.0104167	0.0625	0.0520833	0.0208333	0.0104167	0.0208333	0.0625
BM44	0.693182	0	0.0454545	0.0795455	0.0113636	0.0113636	0.0113636	0.0340909	0.0113636	0.0113636	0.0227273	0.0227273	0.0454545
BM45	0	0.702128	0.0531915	0.0531915	0.0212766	0.0106383	0.0531915	0.0106383	0.0106383	0.0425532	0.0106383	0.0106383	0.0212766
BM46	0.611111	0	0.0111111	0.0111111	0.0222222	0.0222222	0.1	0.0222222	0.0222222	0.133333	0.0222222	0.0111111	0.0111111
BM47	0	0.684783	0.0869565	0.0217391	0.076087	0.0217391	0.0217391	0.0108696	0.0108696	0.0108696	0.0217391	0.0108696	0.0217391
BM48	0.659341	0	0.021978	0.010989	0.021978	0.021978	0.0769231	0.021978	0.010989	0.010989	0.0769231	0.0549451	0.010989
BM49	0	0.666667	0.0215054	0.0107527	0.0430108	0.0430108	0.0107527	0.0107527	0.0645161	0.0215054	0.0215054	0.0752688	0.0107527
BM50	0.606383	0	0.0106383	0.0212766	0.0212766	0.0212766	0.0319149	0.0212766	0.0106383	0.117021	0.0106383	0.0212766	0.106383
BM51	0	0.583333	0.0208333	0.0104167	0.125	0.0104167	0.0104167	0.0104167	0.0208333	0.0208333	0.0729167	0.0833333	0.03125
BM52	0.597938	0	0.0206186	0.0206186	0.0927835	0.0721649	0.0206186	0.0206186	0.0103093	0.0824742	0.0309278	0.0206186	0.0103093
BM53	0	0.824742	0.0309278	0.0103093	0.0103093	0.0309278	0.0103093	0.0206186	0.0103093	0.0206186	0.0103093	0.0103093	0.0103093
BM54	0.814433	0	0.0103093	0.0103093	0.0206186	0.0103093	0.0206186	0.0103093	0.0103093	0.0206186	0.0206186	0.0103093	0.0412371
BM55	0	0.8125	0.0104167	0.0208333	0.03125	0.0104167	0.0104167	0.0416667	0.0104167	0.0104167	0.0104167	0.0104167	0.0208333
BM56	0.802083	0	0.0104167	0.0208333	0.0104167	0.0520833	0.0208333	0.0104167	0.0208333	0.0104167	0.0208333	0.0104167	0.0104167
BM57	0	0.808511	0.0106383	0.0106383	0.0531915	0.0106383	0.0212766	0.0106383	0.0106383	0.0106383	0.0106383	0.0319149	0.0106383
BM58	0.833333	0	0.0222222	0.0111111	0.0222222	0.0222222	0.0111111	0.0111111	0.0111111	0.0111111	0.0222222	0.0111111	0.0111111
BM59	0	0.802198	0.010989	0.010989	0.010989	0.032967	0.043956	0.010989	0.021978	0.010989	0.010989	0.010989	0.021978
BM60	0.813187	0	0.010989	0.010989	0.010989	0.010989	0.021978	0.010989	0.043956	0.010989	0.021978	0.010989	0.021978
RM19	0	0.434783	0.0144928	0.0434783	0.0144928	0.0289855	0.0144928	0.0289855	0.0289855	0.0724638	0.173913	0.144928	0
RM20	0.0210526	0	0.0210526	0.273684	0.0210526	0.231579	0.0315789	0.0315789	0.0210526	0.0105263	0.0210526	0.0105263	0.305263
RM21	0	0.0217391	0.0652174	0.25	0.0652174	0.0217391	0.0217391	0.0869565	0	0.369565	0.0434783	0.0326087	0.0217391
RM22	0.1	0	0.0333333	0.0222222	0.0333333	0.277778	0.0333333	0.0444444	0.0111111	0	0.355556	0.0222222	0.0666667
RM23	0	0.0625	0.046875	0.125	0	0.515625	0.015625	0.015625	0.015625	0.078125	0.03125	0.046875	0.046875
RM24	0.0655738	0	0.0655738	0.0327869	0.0163934	0	0.344262	0.114754	0.131148	0.0327869	0.131148	0.0327869	0.0327869
RM25	0	0.0549451	0.307692	0.021978	0.285714	0.021978	0	0.142857	0.010989	0.0549451	0.021978	0.0659341	0.010989
RM26	0.0105263	0	0.105263	0.0105263	0.0315789	0.0210526	0.0210526	0.168421	0.0421053	0	0.231579	0.0526316	0.305263
RM27	0	0.012987	0.025974	0.038961	0.181818	0.038961	0.038961	0.012987	0.324675	0.285714	0	0.012987	0.025974
RM28	0.193878	0	0.153061	0.142857	0.0306122	0.0102041	0.0612245	0.0102041	0.0204082	0.0816327	0.0408163	0.204082	0.0510204
RM29	0	0.0428571	0.0714286	0.0142857	0.0142857	0.485714	0.171429	0.0428571	0.0571429	0.0142857	0.0714286	0	0.0142857
RM30	0.0238095	0	0.047619	0.166667	0.0238095	0.047619	0.0238095	0.261905	0.047619	0.119048	0.214286	0.0238095	0
RM31	0	0.084507	0.0704225	0.28169	0.0140845	0.0422535	0.0140845	0.126761	0.0140845	0.028169	0.0140845	0.028169	0.28169
RM32	0.355556	0	0.0111111	0.0111111	0.0555556	0.111111	0.0222222	0.0111111	0	0.333333	0.0222222	0.0444444	0.0222222
RM33	0	0.329787	0.0319149	0.0106383	0.0106383	0.0212766	0.0106383	0.159574	0.0319149	0	0.329787	0.0106383	0.0531915
RM34	0.0116279	0	0.0232558	0.232558	0	0.232558	0.0581395	0.0348837	0.244186	0.0116279	0.0116279	0.127907	0.0116279
RM35	0	0.0337079	0.0224719	0.146067	0.0337079	0	0.235955	0.382022	0.0449438	0.0224719	0.0449438	0.011236	0.0224719
RM36	0.0958904	0	0.0547945	0.369863	0.356164	0.0273973	0	0.0136986	0.0273973	0.0136986	0.0136986	0.0136986	0.0136986

## Sheet: Supplementary Data 9
platform_id	gse	file	id	col	pattern	hit	cell.type	val	technology	title
GPL10175	GSE20874	GSE20874_series_matrix.txt.gz.anno.tsv	GSM521965	title	NK(_|-|\b)	2656_NK-T	NK cells	12656_NK-T	in situ oligonucleotide	Affymetrix Human Genome U133 Plus 2.0 Array [MBNI v12 Entrez Gene ID CDF]
GPL10175	GSE20874	GSE20874_series_matrix.txt.gz.anno.tsv	GSM521969	title	NK(_|-|\b)	4221_NK-T	NK cells	14221_NK-T	in situ oligonucleotide	Affymetrix Human Genome U133 Plus 2.0 Array [MBNI v12 Entrez Gene ID CDF]
GPL10175	GSE20874	GSE20874_series_matrix.txt.gz.anno.tsv	GSM521979	title	NK(_|-|\b)	3168_NK-T	NK cells	3168_NK-T	in situ oligonucleotide	Affymetrix Human Genome U133 Plus 2.0 Array [MBNI v12 Entrez Gene ID CDF]
GPL10175	GSE20874	GSE20874_series_matrix.txt.gz.anno.tsv	GSM521980	title	NK(_|-|\b)	8144_NK-T	NK cells	8144_NK-T	in situ oligonucleotide	Affymetrix Human Genome U133 Plus 2.0 Array [MBNI v12 Entrez Gene ID CDF]
GPL10666	GSE23034	GSE23034_series_matrix.txt.gz.anno.tsv	GSM568491	characteristics_ch1_cell.type	\bfibroblast	skin fibroblast-deri	fibroblast	foreskin fibroblast-derived iPS cell	in situ oligonucleotide	Affymetrix Human Gene ST 1.0 Custom RefSeq CDF version 12 [CDF: HuGene10stv1_Hs_REFSEQ]
GPL10666	GSE23034	GSE23034_series_matrix.txt.gz.anno.tsv	GSM568490	characteristics_ch1_cell.type	\bfibroblast	skin fibroblast-deri	fibroblast	foreskin fibroblast-derived iPS cell	in situ oligonucleotide	Affymetrix Human Gene ST 1.0 Custom RefSeq CDF version 12 [CDF: HuGene10stv1_Hs_REFSEQ]
GPL10666	GSE23034	GSE23034_series_matrix.txt.gz.anno.tsv	GSM568489	characteristics_ch1_cell.type	\bfibroblast	skin fibroblast	fibroblast	foreskin fibroblast	in situ oligonucleotide	Affymetrix Human Gene ST 1.0 Custom RefSeq CDF version 12 [CDF: HuGene10stv1_Hs_REFSEQ]
GPL10666	GSE23034	GSE23034_series_matrix.txt.gz.anno.tsv	GSM568487	characteristics_ch1_cell.type	\bfibroblast	skin fibroblast	fibroblast	foreskin fibroblast	in situ oligonucleotide	Affymetrix Human Gene ST 1.0 Custom RefSeq CDF version 12 [CDF: HuGene10stv1_Hs_REFSEQ]
GPL10666	GSE23034	GSE23034_series_matrix.txt.gz.anno.tsv	GSM568488	characteristics_ch1_cell.type	\bfibroblast	skin fibroblast	fibroblast	foreskin fibroblast	in situ oligonucleotide	Affymetrix Human Gene ST 1.0 Custom RefSeq CDF version 12 [CDF: HuGene10stv1_Hs_REFSEQ]
GPL10666	GSE23034	GSE23034_series_matrix.txt.gz.anno.tsv	GSM568492	characteristics_ch1_cell.type	\bfibroblast	skin fibroblast-deri	fibroblast	foreskin fibroblast-derived iPS cell	in situ oligonucleotide	Affymetrix Human Gene ST 1.0 Custom RefSeq CDF version 12 [CDF: HuGene10stv1_Hs_REFSEQ]
GPL10739	GSE34559	GSE34559_series_matrix.txt.gz.anno.tsv	GSM851027	characteristics_ch1_cell.type	monocytes?	ived monocytes	Monocytes	Cord-blood derived monocytes	in situ oligonucleotide	[HuGene-1_0-st] Affymetrix Human Gene 1.0 ST Array [probe set (exon) version]
GPL10739	GSE34559	GSE34559_series_matrix.txt.gz.anno.tsv	GSM851023	characteristics_ch1_cell.type	monocytes?	ived monocytes	Monocytes	Cord-blood derived monocytes	in situ oligonucleotide	[HuGene-1_0-st] Affymetrix Human Gene 1.0 ST Array [probe set (exon) version]
GPL10739	GSE34559	GSE34559_series_matrix.txt.gz.anno.tsv	GSM851026	characteristics_ch1_cell.type	monocytes?	ived monocytes	Monocytes	Cord-blood derived monocytes	in situ oligonucleotide	[HuGene-1_0-st] Affymetrix Human Gene 1.0 ST Array [probe set (exon) version]
GPL10739	GSE60674	GSE60674_series_matrix.txt.gz.anno.tsv	GSM1484402	characteristics_ch1_cell.type	monocytes?	Monocyte	Monocytes	Monocyte	in situ oligonucleotide	[HuGene-1_0-st] Affymetrix Human Gene 1.0 ST Array [probe set (exon) version]
GPL10739	GSE60674	GSE60674_series_matrix.txt.gz.anno.tsv	GSM1484404	characteristics_ch1_cell.type	monocytes?	Monocyte	Monocytes	Monocyte	in situ oligonucleotide	[HuGene-1_0-st] Affymetrix Human Gene 1.0 ST Array [probe set (exon) version]
GPL10739	GSE34559	GSE34559_series_matrix.txt.gz.anno.tsv	GSM851024	characteristics_ch1_cell.type	monocytes?	ived monocytes	Monocytes	Cord-blood derived monocytes	in situ oligonucleotide	[HuGene-1_0-st] Affymetrix Human Gene 1.0 ST Array [probe set (exon) version]
GPL10739	GSE34559	GSE34559_series_matrix.txt.gz.anno.tsv	GSM851019	characteristics_ch1_cell.type	monocytes?	ived monocytes	Monocytes	Cord-blood derived monocytes	in situ oligonucleotide	[HuGene-1_0-st] Affymetrix Human Gene 1.0 ST Array [probe set (exon) version]
GPL10739	GSE34559	GSE34559_series_matrix.txt.gz.anno.tsv	GSM851034	characteristics_ch1_cell.type	monocytes?	ived monocytes	Monocytes	Cord-blood derived monocytes	in situ oligonucleotide	[HuGene-1_0-st] Affymetrix Human Gene 1.0 ST Array [probe set (exon) version]
GPL10739	GSE23321	GSE23321-GPL10739_series_matrix.txt.gz.anno.tsv	GSM572416	characteristics_ch1_cell.type	cd8((pos)|\+)	CD8+ T ce	CD8 T cells	CD8+ T cells	in situ oligonucleotide	[HuGene-1_0-st] Affymetrix Human Gene 1.0 ST Array [probe set (exon) version]
GPL10739	GSE34559	GSE34559_series_matrix.txt.gz.anno.tsv	GSM851025	characteristics_ch1_cell.type	monocytes?	ived monocytes	Monocytes	Cord-blood derived monocytes	in situ oligonucleotide	[HuGene-1_0-st] Affymetrix Human Gene 1.0 ST Array [probe set (exon) version]
GPL10739	GSE23321	GSE23321-GPL10739_series_matrix.txt.gz.anno.tsv	GSM572417	characteristics_ch1_cell.type	cd8((pos)|\+)	CD8+ T ce	CD8 T cells	CD8+ T cells	in situ oligonucleotide	[HuGene-1_0-st] Affymetrix Human Gene 1.0 ST Array [probe set (exon) version]
GPL10739	GSE61912	GSE61912-GPL10739_series_matrix.txt.gz.anno.tsv	GSM1517173	source_name_ch1	\bCD19((pos)|\+)?(?!neg)(?!-)\b	CD19+ B c	B cells	CD19+ B cells	in situ oligonucleotide	[HuGene-1_0-st] Affymetrix Human Gene 1.0 ST Array [probe set (exon) version]
GPL10739	GSE33631	GSE33631_series_matrix.txt.gz.anno.tsv	GSM831859	characteristics_ch1_tissue	\bfibroblast	Skin fibroblasts	fibroblast	Skin fibroblasts	in situ oligonucleotide	[HuGene-1_0-st] Affymetrix Human Gene 1.0 ST Array [probe set (exon) version]
GPL10739	GSE61912	GSE61912-GPL10739_series_matrix.txt.gz.anno.tsv	GSM1517174	source_name_ch1	\bCD19((pos)|\+)?(?!neg)(?!-)\b	CD19+ B c	B cells	CD19+ B cells	in situ oligonucleotide	[HuGene-1_0-st] Affymetrix Human Gene 1.0 ST Array [probe set (exon) version]
GPL10739	GSE23321	GSE23321-GPL10739_series_matrix.txt.gz.anno.tsv	GSM572420	characteristics_ch1_cell.type	cd8((pos)|\+)	CD8+ T ce	CD8 T cells	CD8+ T cells	in situ oligonucleotide	[HuGene-1_0-st] Affymetrix Human Gene 1.0 ST Array [probe set (exon) version]
GPL10739	GSE23321	GSE23321-GPL10739_series_matrix.txt.gz.anno.tsv	GSM572415	characteristics_ch1_cell.type	cd8((pos)|\+)	CD8+ T ce	CD8 T cells	CD8+ T cells	in situ oligonucleotide	[HuGene-1_0-st] Affymetrix Human Gene 1.0 ST Array [probe set (exon) version]
GPL10739	GSE34559	GSE34559_series_matrix.txt.gz.anno.tsv	GSM851032	characteristics_ch1_cell.type	monocytes?	ived monocytes	Monocytes	Cord-blood derived monocytes	in situ oligonucleotide	[HuGene-1_0-st] Affymetrix Human Gene 1.0 ST Array [probe set (exon) version]
GPL10739	GSE46199	GSE46199-GPL10739_series_matrix.txt.gz.anno.tsv	GSM1126120	characteristics_ch1_cell.type	\bfibroblast	ized fibroblasts (21	fibroblast	Human mammary GFP-tagged immortalized fibroblasts (218TGpp)	in situ oligonucleotide	[HuGene-1_0-st] Affymetrix Human Gene 1.0 ST Array [probe set (exon) version]
GPL10739	GSE33631	GSE33631_series_matrix.txt.gz.anno.tsv	GSM831856	characteristics_ch1_tissue	\bfibroblast	Skin fibroblasts	fibroblast	Skin fibroblasts	in situ oligonucleotide	[HuGene-1_0-st] Affymetrix Human Gene 1.0 ST Array [probe set (exon) version]
GPL10739	GSE46197	GSE46197_series_matrix.txt.gz.anno.tsv	GSM1126122	characteristics_ch1_cell.type	\bfibroblast	ized fibroblasts (21	fibroblast	Human mammary GFP-tagged immortalized fibroblasts (218TGpp)	in situ oligonucleotide	[HuGene-1_0-st] Affymetrix Human Gene 1.0 ST Array [probe set (exon) version]
GPL10739	GSE23321	GSE23321-GPL10739_series_matrix.txt.gz.anno.tsv	GSM572411	characteristics_ch1_cell.type	cd8((pos)|\+)	CD8+ T ce	CD8 T cells	CD8+ T cells	in situ oligonucleotide	[HuGene-1_0-st] Affymetrix Human Gene 1.0 ST Array [probe set (exon) version]
GPL10739	GSE23321	GSE23321-GPL10739_series_matrix.txt.gz.anno.tsv	GSM572413	characteristics_ch1_cell.type	cd8((pos)|\+)	CD8+ T ce	CD8 T cells	CD8+ T cells	in situ oligonucleotide	[HuGene-1_0-st] Affymetrix Human Gene 1.0 ST Array [probe set (exon) version]
GPL10739	GSE60674	GSE60674_series_matrix.txt.gz.anno.tsv	GSM1484403	characteristics_ch1_cell.type	monocytes?	Monocyte	Monocytes	Monocyte	in situ oligonucleotide	[HuGene-1_0-st] Affymetrix Human Gene 1.0 ST Array [probe set (exon) version]
GPL10739	GSE23321	GSE23321-GPL10739_series_matrix.txt.gz.anno.tsv	GSM572414	characteristics_ch1_cell.type	cd8((pos)|\+)	CD8+ T ce	CD8 T cells	CD8+ T cells	in situ oligonucleotide	[HuGene-1_0-st] Affymetrix Human Gene 1.0 ST Array [probe set (exon) version]
GPL10739	GSE61912	GSE61912-GPL10739_series_matrix.txt.gz.anno.tsv	GSM1517160	source_name_ch1	\bCD19((pos)|\+)?(?!neg)(?!-)\b	CD19+ B c	B cells	CD19+ B cells	in situ oligonucleotide	[HuGene-1_0-st] Affymetrix Human Gene 1.0 ST Array [probe set (exon) version]
GPL10739	GSE46197	GSE46197_series_matrix.txt.gz.anno.tsv	GSM1126121	characteristics_ch1_cell.type	\bfibroblast	ized fibroblasts (21	fibroblast	Human mammary GFP-tagged immortalized fibroblasts (218TGpp)	in situ oligonucleotide	[HuGene-1_0-st] Affymetrix Human Gene 1.0 ST Array [probe set (exon) version]
GPL10739	GSE34559	GSE34559_series_matrix.txt.gz.anno.tsv	GSM851031	characteristics_ch1_cell.type	monocytes?	ived monocytes	Monocytes	Cord-blood derived monocytes	in situ oligonucleotide	[HuGene-1_0-st] Affymetrix Human Gene 1.0 ST Array [probe set (exon) version]
GPL10739	GSE34559	GSE34559_series_matrix.txt.gz.anno.tsv	GSM851029	characteristics_ch1_cell.type	monocytes?	ived monocytes	Monocytes	Cord-blood derived monocytes	in situ oligonucleotide	[HuGene-1_0-st] Affymetrix Human Gene 1.0 ST Array [probe set (exon) version]
GPL10739	GSE23321	GSE23321-GPL10739_series_matrix.txt.gz.anno.tsv	GSM572421	characteristics_ch1_cell.type	cd8((pos)|\+)	CD8+ T ce	CD8 T cells	CD8+ T cells	in situ oligonucleotide	[HuGene-1_0-st] Affymetrix Human Gene 1.0 ST Array [probe set (exon) version]
GPL10739	GSE60674	GSE60674_series_matrix.txt.gz.anno.tsv	GSM1484410	characteristics_ch1_cell.type	monocytes?	Monocyte	Monocytes	Monocyte	in situ oligonucleotide	[HuGene-1_0-st] Affymetrix Human Gene 1.0 ST Array [probe set (exon) version]
GPL10739	GSE34559	GSE34559_series_matrix.txt.gz.anno.tsv	GSM851022	characteristics_ch1_cell.type	monocytes?	ived monocytes	Monocytes	Cord-blood derived monocytes	in situ oligonucleotide	[HuGene-1_0-st] Affymetrix Human Gene 1.0 ST Array [probe set (exon) version]
GPL10739	GSE46197	GSE46197_series_matrix.txt.gz.anno.tsv	GSM1126125	characteristics_ch1_treatment	\bfibroblast	with fibroblasts tra	fibroblast	cocultured with fibroblasts transfected with miR-132 mimic	in situ oligonucleotide	[HuGene-1_0-st] Affymetrix Human Gene 1.0 ST Array [probe set (exon) version]
GPL10739	GSE33631	GSE33631_series_matrix.txt.gz.anno.tsv	GSM831857	characteristics_ch1_tissue	\bfibroblast	Skin fibroblasts	fibroblast	Skin fibroblasts	in situ oligonucleotide	[HuGene-1_0-st] Affymetrix Human Gene 1.0 ST Array [probe set (exon) version]
GPL10739	GSE46197	GSE46197_series_matrix.txt.gz.anno.tsv	GSM1126123	characteristics_ch1_cell.type	\bfibroblast	ized fibroblasts (21	fibroblast	Human mammary GFP-tagged immortalized fibroblasts (218TGpp)	in situ oligonucleotide	[HuGene-1_0-st] Affymetrix Human Gene 1.0 ST Array [probe set (exon) version]
GPL10739	GSE33631	GSE33631_series_matrix.txt.gz.anno.tsv	GSM831855	characteristics_ch1_tissue	\bfibroblast	Skin fibroblasts	fibroblast	Skin fibroblasts	in situ oligonucleotide	[HuGene-1_0-st] Affymetrix Human Gene 1.0 ST Array [probe set (exon) version]
GPL10739	GSE61912	GSE61912-GPL10739_series_matrix.txt.gz.anno.tsv	GSM1517172	source_name_ch1	\bCD19((pos)|\+)?(?!neg)(?!-)\b	CD19+ B c	B cells	CD19+ B cells	in situ oligonucleotide	[HuGene-1_0-st] Affymetrix Human Gene 1.0 ST Array [probe set (exon) version]
GPL10739	GSE61912	GSE61912-GPL10739_series_matrix.txt.gz.anno.tsv	GSM1517159	source_name_ch1	\bCD19((pos)|\+)?(?!neg)(?!-)\b	CD19+ B c	B cells	CD19+ B cells	in situ oligonucleotide	[HuGene-1_0-st] Affymetrix Human Gene 1.0 ST Array [probe set (exon) version]
GPL10739	GSE61912	GSE61912-GPL10739_series_matrix.txt.gz.anno.tsv	GSM1517158	source_name_ch1	\bCD19((pos)|\+)?(?!neg)(?!-)\b	CD19+ B c	B cells	CD19+ B cells	in situ oligonucleotide	[HuGene-1_0-st] Affymetrix Human Gene 1.0 ST Array [probe set (exon) version]
GPL10739	GSE60674	GSE60674_series_matrix.txt.gz.anno.tsv	GSM1484405	characteristics_ch1_cell.type	monocytes?	Monocyte	Monocytes	Monocyte	in situ oligonucleotide	[HuGene-1_0-st] Affymetrix Human Gene 1.0 ST Array [probe set (exon) version]
GPL10739	GSE34559	GSE34559_series_matrix.txt.gz.anno.tsv	GSM851028	characteristics_ch1_cell.type	monocytes?	ived monocytes	Monocytes	Cord-blood derived monocytes	in situ oligonucleotide	[HuGene-1_0-st] Affymetrix Human Gene 1.0 ST Array [probe set (exon) version]
GPL10739	GSE60674	GSE60674_series_matrix.txt.gz.anno.tsv	GSM1484407	characteristics_ch1_cell.type	monocytes?	Monocyte	Monocytes	Monocyte	in situ oligonucleotide	[HuGene-1_0-st] Affymetrix Human Gene 1.0 ST Array [probe set (exon) version]
GPL10739	GSE23321	GSE23321-GPL10739_series_matrix.txt.gz.anno.tsv	GSM572419	characteristics_ch1_cell.type	cd8((pos)|\+)	CD8+ T ce	CD8 T cells	CD8+ T cells	in situ oligonucleotide	[HuGene-1_0-st] Affymetrix Human Gene 1.0 ST Array [probe set (exon) version]
GPL10739	GSE62246	GSE62246-GPL10739_series_matrix.txt.gz.anno.tsv	GSM1517171	source_name_ch1	\bCD19((pos)|\+)?(?!neg)(?!-)\b	CD19+ B c	B cells	CD19+ B cells	in situ oligonucleotide	[HuGene-1_0-st] Affymetrix Human Gene 1.0 ST Array [probe set (exon) version]
GPL10739	GSE60674	GSE60674_series_matrix.txt.gz.anno.tsv	GSM1484411	characteristics_ch1_cell.type	monocytes?	Monocyte	Monocytes	Monocyte	in situ oligonucleotide	[HuGene-1_0-st] Affymetrix Human Gene 1.0 ST Array [probe set (exon) version]
GPL10739	GSE34559	GSE34559_series_matrix.txt.gz.anno.tsv	GSM851033	characteristics_ch1_cell.type	monocytes?	ived monocytes	Monocytes	Cord-blood derived monocytes	in situ oligonucleotide	[HuGene-1_0-st] Affymetrix Human Gene 1.0 ST Array [probe set (exon) version]
GPL10739	GSE34559	GSE34559_series_matrix.txt.gz.anno.tsv	GSM851021	characteristics_ch1_cell.type	monocytes?	ived monocytes	Monocytes	Cord-blood derived monocytes	in situ oligonucleotide	[HuGene-1_0-st] Affymetrix Human Gene 1.0 ST Array [probe set (exon) version]
GPL10739	GSE34559	GSE34559_series_matrix.txt.gz.anno.tsv	GSM851020	characteristics_ch1_cell.type	monocytes?	ived monocytes	Monocytes	Cord-blood derived monocytes	in situ oligonucleotide	[HuGene-1_0-st] Affymetrix Human Gene 1.0 ST Array [probe set (exon) version]
GPL10739	GSE61912	GSE61912-GPL10739_series_matrix.txt.gz.anno.tsv	GSM1517168	source_name_ch1	\bCD19((pos)|\+)?(?!neg)(?!-)\b	CD19+ B c	B cells	CD19+ B cells	in situ oligonucleotide	[HuGene-1_0-st] Affymetrix Human Gene 1.0 ST Array [probe set (exon) version]
GPL10739	GSE33631	GSE33631_series_matrix.txt.gz.anno.tsv	GSM831858	characteristics_ch1_tissue	\bfibroblast	Skin fibroblasts	fibroblast	Skin fibroblasts	in situ oligonucleotide	[HuGene-1_0-st] Affymetrix Human Gene 1.0 ST Array [probe set (exon) version]
GPL10739	GSE46199	GSE46199-GPL10739_series_matrix.txt.gz.anno.tsv	GSM1126121	characteristics_ch1_cell.type	\bfibroblast	ized fibroblasts (21	fibroblast	Human mammary GFP-tagged immortalized fibroblasts (218TGpp)	in situ oligonucleotide	[HuGene-1_0-st] Affymetrix Human Gene 1.0 ST Array [probe set (exon) version]
GPL10739	GSE61912	GSE61912-GPL10739_series_matrix.txt.gz.anno.tsv	GSM1517171	source_name_ch1	\bCD19((pos)|\+)?(?!neg)(?!-)\b	CD19+ B c	B cells	CD19+ B cells	in situ oligonucleotide	[HuGene-1_0-st] Affymetrix Human Gene 1.0 ST Array [probe set (exon) version]
GPL10739	GSE26747	GSE26747_series_matrix.txt.gz.anno.tsv	GSM658293	characteristics_ch1_cell.type	\bd(endriti)?c.?cell	dendritic cells	Dendritic cells	dendritic cells	in situ oligonucleotide	[HuGene-1_0-st] Affymetrix Human Gene 1.0 ST Array [probe set (exon) version]
GPL10739	GSE61912	GSE61912-GPL10739_series_matrix.txt.gz.anno.tsv	GSM1517161	source_name_ch1	\bCD19((pos)|\+)?(?!neg)(?!-)\b	CD19+ B c	B cells	CD19+ B cells	in situ oligonucleotide	[HuGene-1_0-st] Affymetrix Human Gene 1.0 ST Array [probe set (exon) version]
GPL10739	GSE60674	GSE60674_series_matrix.txt.gz.anno.tsv	GSM1484429	characteristics_ch1_cell.type	monocytes?	Monocyte	Monocytes	Monocyte	in situ oligonucleotide	[HuGene-1_0-st] Affymetrix Human Gene 1.0 ST Array [probe set (exon) version]
GPL10739	GSE23321	GSE23321-GPL10739_series_matrix.txt.gz.anno.tsv	GSM572418	characteristics_ch1_cell.type	cd8((pos)|\+)	CD8+ T ce	CD8 T cells	CD8+ T cells	in situ oligonucleotide	[HuGene-1_0-st] Affymetrix Human Gene 1.0 ST Array [probe set (exon) version]
GPL10739	GSE60674	GSE60674_series_matrix.txt.gz.anno.tsv	GSM1484408	characteristics_ch1_cell.type	monocytes?	Monocyte	Monocytes	Monocyte	in situ oligonucleotide	[HuGene-1_0-st] Affymetrix Human Gene 1.0 ST Array [probe set (exon) version]
GPL10739	GSE61912	GSE61912-GPL10739_series_matrix.txt.gz.anno.tsv	GSM1517164	source_name_ch1	\bCD19((pos)|\+)?(?!neg)(?!-)\b	CD19+ B c	B cells	CD19+ B cells	in situ oligonucleotide	[HuGene-1_0-st] Affymetrix Human Gene 1.0 ST Array [probe set (exon) version]
GPL10739	GSE60674	GSE60674_series_matrix.txt.gz.anno.tsv	GSM1484409	characteristics_ch1_cell.type	monocytes?	Monocyte	Monocytes	Monocyte	in situ oligonucleotide	[HuGene-1_0-st] Affymetrix Human Gene 1.0 ST Array [probe set (exon) version]
GPL10739	GSE34559	GSE34559_series_matrix.txt.gz.anno.tsv	GSM851030	characteristics_ch1_cell.type	monocytes?	ived monocytes	Monocytes	Cord-blood derived monocytes	in situ oligonucleotide	[HuGene-1_0-st] Affymetrix Human Gene 1.0 ST Array [probe set (exon) version]
GPL10739	GSE60674	GSE60674_series_matrix.txt.gz.anno.tsv	GSM1484413	characteristics_ch1_cell.type	monocytes?	Monocyte	Monocytes	Monocyte	in situ oligonucleotide	[HuGene-1_0-st] Affymetrix Human Gene 1.0 ST Array [probe set (exon) version]
GPL10739	GSE23321	GSE23321-GPL10739_series_matrix.txt.gz.anno.tsv	GSM572410	characteristics_ch1_cell.type	cd8((pos)|\+)	CD8+ T ce	CD8 T cells	CD8+ T cells	in situ oligonucleotide	[HuGene-1_0-st] Affymetrix Human Gene 1.0 ST Array [probe set (exon) version]
GPL10739	GSE46197	GSE46197_series_matrix.txt.gz.anno.tsv	GSM1126120	characteristics_ch1_cell.type	\bfibroblast	ized fibroblasts (21	fibroblast	Human mammary GFP-tagged immortalized fibroblasts (218TGpp)	in situ oligonucleotide	[HuGene-1_0-st] Affymetrix Human Gene 1.0 ST Array [probe set (exon) version]
GPL10739	GSE60674	GSE60674_series_matrix.txt.gz.anno.tsv	GSM1484401	characteristics_ch1_cell.type	monocytes?	Monocyte	Monocytes	Monocyte	in situ oligonucleotide	[HuGene-1_0-st] Affymetrix Human Gene 1.0 ST Array [probe set (exon) version]
GPL10739	GSE33631	GSE33631_series_matrix.txt.gz.anno.tsv	GSM831854	characteristics_ch1_tissue	\bfibroblast	Skin fibroblasts	fibroblast	Skin fibroblasts	in situ oligonucleotide	[HuGene-1_0-st] Affymetrix Human Gene 1.0 ST Array [probe set (exon) version]
GPL10739	GSE61912	GSE61912-GPL10739_series_matrix.txt.gz.anno.tsv	GSM1517169	source_name_ch1	\bCD19((pos)|\+)?(?!neg)(?!-)\b	CD19+ B c	B cells	CD19+ B cells	in situ oligonucleotide	[HuGene-1_0-st] Affymetrix Human Gene 1.0 ST Array [probe set (exon) version]
GPL10739	GSE60674	GSE60674_series_matrix.txt.gz.anno.tsv	GSM1484427	characteristics_ch1_cell.type	monocytes?	Monocyte	Monocytes	Monocyte	in situ oligonucleotide	[HuGene-1_0-st] Affymetrix Human Gene 1.0 ST Array [probe set (exon) version]
GPL10739	GSE26747	GSE26747_series_matrix.txt.gz.anno.tsv	GSM658294	characteristics_ch1_cell.type	\bd(endriti)?c.?cell	dendritic cells	Dendritic cells	dendritic cells	in situ oligonucleotide	[HuGene-1_0-st] Affymetrix Human Gene 1.0 ST Array [probe set (exon) version]
GPL10739	GSE60674	GSE60674_series_matrix.txt.gz.anno.tsv	GSM1484406	characteristics_ch1_cell.type	monocytes?	Monocyte	Monocytes	Monocyte	in situ oligonucleotide	[HuGene-1_0-st] Affymetrix Human Gene 1.0 ST Array [probe set (exon) version]
GPL10739	GSE61912	GSE61912-GPL10739_series_matrix.txt.gz.anno.tsv	GSM1517162	source_name_ch1	\bCD19((pos)|\+)?(?!neg)(?!-)\b	CD19+ B c	B cells	CD19+ B cells	in situ oligonucleotide	[HuGene-1_0-st] Affymetrix Human Gene 1.0 ST Array [probe set (exon) version]
GPL10739	GSE62246	GSE62246-GPL10739_series_matrix.txt.gz.anno.tsv	GSM1517170	source_name_ch1	\bCD19((pos)|\+)?(?!neg)(?!-)\b	CD19+ B c	B cells	CD19+ B cells	in situ oligonucleotide	[HuGene-1_0-st] Affymetrix Human Gene 1.0 ST Array [probe set (exon) version]
GPL10739	GSE61912	GSE61912-GPL10739_series_matrix.txt.gz.anno.tsv	GSM1517163	source_name_ch1	\bCD19((pos)|\+)?(?!neg)(?!-)\b	CD19+ B c	B cells	CD19+ B cells	in situ oligonucleotide	[HuGene-1_0-st] Affymetrix Human Gene 1.0 ST Array [probe set (exon) version]
GPL10739	GSE60674	GSE60674_series_matrix.txt.gz.anno.tsv	GSM1484434	characteristics_ch1_cell.type	monocytes?	Monocyte	Monocytes	Monocyte	in situ oligonucleotide	[HuGene-1_0-st] Affymetrix Human Gene 1.0 ST Array [probe set (exon) version]
GPL10739	GSE23321	GSE23321-GPL10739_series_matrix.txt.gz.anno.tsv	GSM572412	characteristics_ch1_cell.type	cd8((pos)|\+)	CD8+ T ce	CD8 T cells	CD8+ T cells	in situ oligonucleotide	[HuGene-1_0-st] Affymetrix Human Gene 1.0 ST Array [probe set (exon) version]
GPL10739	GSE60674	GSE60674_series_matrix.txt.gz.anno.tsv	GSM1484412	characteristics_ch1_cell.type	monocytes?	Monocyte	Monocytes	Monocyte	in situ oligonucleotide	[HuGene-1_0-st] Affymetrix Human Gene 1.0 ST Array [probe set (exon) version]
GPL10739	GSE26747	GSE26747_series_matrix.txt.gz.anno.tsv	GSM658292	characteristics_ch1_cell.type	\bd(endriti)?c.?cell	dendritic cells	Dendritic cells	dendritic cells	in situ oligonucleotide	[HuGene-1_0-st] Affymetrix Human Gene 1.0 ST Array [probe set (exon) version]
GPL10739	GSE61912	GSE61912-GPL10739_series_matrix.txt.gz.anno.tsv	GSM1517170	source_name_ch1	\bCD19((pos)|\+)?(?!neg)(?!-)\b	CD19+ B c	B cells	CD19+ B cells	in situ oligonucleotide	[HuGene-1_0-st] Affymetrix Human Gene 1.0 ST Array [probe set (exon) version]
GPL10739	GSE62246	GSE62246-GPL10739_series_matrix.txt.gz.anno.tsv	GSM1517165	source_name_ch1	\bCD19((pos)|\+)?(?!neg)(?!-)\b	CD19+ B c	B cells	CD19+ B cells	in situ oligonucleotide	[HuGene-1_0-st] Affymetrix Human Gene 1.0 ST Array [probe set (exon) version]
GPL10739	GSE62246	GSE62246-GPL10739_series_matrix.txt.gz.anno.tsv	GSM1517163	source_name_ch1	\bCD19((pos)|\+)?(?!neg)(?!-)\b	CD19+ B c	B cells	CD19+ B cells	in situ oligonucleotide	[HuGene-1_0-st] Affymetrix Human Gene 1.0 ST Array [probe set (exon) version]
GPL10739	GSE60674	GSE60674_series_matrix.txt.gz.anno.tsv	GSM1484414	characteristics_ch1_cell.type	monocytes?	Monocyte	Monocytes	Monocyte	in situ oligonucleotide	[HuGene-1_0-st] Affymetrix Human Gene 1.0 ST Array [probe set (exon) version]
GPL10739	GSE60674	GSE60674_series_matrix.txt.gz.anno.tsv	GSM1484415	characteristics_ch1_cell.type	monocytes?	Monocyte	Monocytes	Monocyte	in situ oligonucleotide	[HuGene-1_0-st] Affymetrix Human Gene 1.0 ST Array [probe set (exon) version]
GPL10739	GSE60674	GSE60674_series_matrix.txt.gz.anno.tsv	GSM1484426	characteristics_ch1_cell.type	monocytes?	Monocyte	Monocytes	Monocyte	in situ oligonucleotide	[HuGene-1_0-st] Affymetrix Human Gene 1.0 ST Array [probe set (exon) version]
GPL10739	GSE60674	GSE60674_series_matrix.txt.gz.anno.tsv	GSM1484428	characteristics_ch1_cell.type	monocytes?	Monocyte	Monocytes	Monocyte	in situ oligonucleotide	[HuGene-1_0-st] Affymetrix Human Gene 1.0 ST Array [probe set (exon) version]
GPL10739	GSE26747	GSE26747_series_matrix.txt.gz.anno.tsv	GSM658296	characteristics_ch1_cell.type	\bd(endriti)?c.?cell	dendritic cells	Dendritic cells	dendritic cells	in situ oligonucleotide	[HuGene-1_0-st] Affymetrix Human Gene 1.0 ST Array [probe set (exon) version]
GPL10739	GSE61000	GSE61000_series_matrix.txt.gz.anno.tsv	GSM1495435	source_name_ch1	endotheli(um|al)	ived endothelial prog	endothelial	Human adult bone marrow mononuclear cell-derived endothelial progenitor outgrowth cells (EPOCs): lot B112057, BioChain Institute, Inc., Hayward, CA	in situ oligonucleotide	[HuGene-1_0-st] Affymetrix Human Gene 1.0 ST Array [probe set (exon) version]
GPL10739	GSE61912	GSE61912-GPL10739_series_matrix.txt.gz.anno.tsv	GSM1517165	source_name_ch1	\bCD19((pos)|\+)?(?!neg)(?!-)\b	CD19+ B c	B cells	CD19+ B cells	in situ oligonucleotide	[HuGene-1_0-st] Affymetrix Human Gene 1.0 ST Array [probe set (exon) version]
GPL10739	GSE61912	GSE61912-GPL10739_series_matrix.txt.gz.anno.tsv	GSM1517166	source_name_ch1	\bCD19((pos)|\+)?(?!neg)(?!-)\b	CD19+ B c	B cells	CD19+ B cells	in situ oligonucleotide	[HuGene-1_0-st] Affymetrix Human Gene 1.0 ST Array [probe set (exon) version]
GPL10739	GSE60674	GSE60674_series_matrix.txt.gz.anno.tsv	GSM1484435	characteristics_ch1_cell.type	monocytes?	Monocyte	Monocytes	Monocyte	in situ oligonucleotide	[HuGene-1_0-st] Affymetrix Human Gene 1.0 ST Array [probe set (exon) version]
GPL10739	GSE61912	GSE61912-GPL10739_series_matrix.txt.gz.anno.tsv	GSM1517167	source_name_ch1	\bCD19((pos)|\+)?(?!neg)(?!-)\b	CD19+ B c	B cells	CD19+ B cells	in situ oligonucleotide	[HuGene-1_0-st] Affymetrix Human Gene 1.0 ST Array [probe set (exon) version]
GPL10739	GSE26747	GSE26747_series_matrix.txt.gz.anno.tsv	GSM658290	characteristics_ch1_cell.type	\bd(endriti)?c.?cell	dendritic cells	Dendritic cells	dendritic cells	in situ oligonucleotide	[HuGene-1_0-st] Affymetrix Human Gene 1.0 ST Array [probe set (exon) version]
GPL10739	GSE26747	GSE26747_series_matrix.txt.gz.anno.tsv	GSM658287	characteristics_ch1_cell.type	\bd(endriti)?c.?cell	dendritic cells	Dendritic cells	dendritic cells	in situ oligonucleotide	[HuGene-1_0-st] Affymetrix Human Gene 1.0 ST Array [probe set (exon) version]
GPL10739	GSE62246	GSE62246-GPL10739_series_matrix.txt.gz.anno.tsv	GSM1517159	source_name_ch1	\bCD19((pos)|\+)?(?!neg)(?!-)\b	CD19+ B c	B cells	CD19+ B cells	in situ oligonucleotide	[HuGene-1_0-st] Affymetrix Human Gene 1.0 ST Array [probe set (exon) version]
GPL10739	GSE62246	GSE62246-GPL10739_series_matrix.txt.gz.anno.tsv	GSM1517160	source_name_ch1	\bCD19((pos)|\+)?(?!neg)(?!-)\b	CD19+ B c	B cells	CD19+ B cells	in situ oligonucleotide	[HuGene-1_0-st] Affymetrix Human Gene 1.0 ST Array [probe set (exon) version]
GPL10739	GSE44727	GSE44727_series_matrix.txt.gz.anno.tsv	GSM1089649	characteristics_ch1_cell.type	\bfibroblast	dult fibroblasts	fibroblast	induced pluripotent stem cells derived from adult fibroblasts	in situ oligonucleotide	[HuGene-1_0-st] Affymetrix Human Gene 1.0 ST Array [probe set (exon) version]
GPL10739	GSE60674	GSE60674_series_matrix.txt.gz.anno.tsv	GSM1484425	characteristics_ch1_cell.type	monocytes?	Monocyte	Monocytes	Monocyte	in situ oligonucleotide	[HuGene-1_0-st] Affymetrix Human Gene 1.0 ST Array [probe set (exon) version]
GPL10739	GSE61000	GSE61000_series_matrix.txt.gz.anno.tsv	GSM1495433	source_name_ch1	endotheli(um|al)	ived endothelial prog	endothelial	Human adult bone marrow mononuclear cell-derived endothelial progenitor outgrowth cells (EPOCs): lot B112054, BioChain Institute, Inc., Hayward, CA	in situ oligonucleotide	[HuGene-1_0-st] Affymetrix Human Gene 1.0 ST Array [probe set (exon) version]
GPL10739	GSE60674	GSE60674_series_matrix.txt.gz.anno.tsv	GSM1484430	characteristics_ch1_cell.type	monocytes?	Monocyte	Monocytes	Monocyte	in situ oligonucleotide	[HuGene-1_0-st] Affymetrix Human Gene 1.0 ST Array [probe set (exon) version]
GPL10739	GSE62246	GSE62246-GPL10739_series_matrix.txt.gz.anno.tsv	GSM1517169	source_name_ch1	\bCD19((pos)|\+)?(?!neg)(?!-)\b	CD19+ B c	B cells	CD19+ B cells	in situ oligonucleotide	[HuGene-1_0-st] Affymetrix Human Gene 1.0 ST Array [probe set (exon) version]
GPL10739	GSE60674	GSE60674_series_matrix.txt.gz.anno.tsv	GSM1484431	characteristics_ch1_cell.type	monocytes?	Monocyte	Monocytes	Monocyte	in situ oligonucleotide	[HuGene-1_0-st] Affymetrix Human Gene 1.0 ST Array [probe set (exon) version]
GPL10739	GSE60674	GSE60674_series_matrix.txt.gz.anno.tsv	GSM1484433	characteristics_ch1_cell.type	monocytes?	Monocyte	Monocytes	Monocyte	in situ oligonucleotide	[HuGene-1_0-st] Affymetrix Human Gene 1.0 ST Array [probe set (exon) version]
GPL10739	GSE60674	GSE60674_series_matrix.txt.gz.anno.tsv	GSM1484420	characteristics_ch1_cell.type	monocytes?	Monocyte	Monocytes	Monocyte	in situ oligonucleotide	[HuGene-1_0-st] Affymetrix Human Gene 1.0 ST Array [probe set (exon) version]
GPL10739	GSE60674	GSE60674_series_matrix.txt.gz.anno.tsv	GSM1484436	characteristics_ch1_cell.type	monocytes?	Monocyte	Monocytes	Monocyte	in situ oligonucleotide	[HuGene-1_0-st] Affymetrix Human Gene 1.0 ST Array [probe set (exon) version]
GPL10739	GSE61912	GSE61912-GPL10739_series_matrix.txt.gz.anno.tsv	GSM1517157	source_name_ch1	\bCD19((pos)|\+)?(?!neg)(?!-)\b	CD19+ B c	B cells	CD19+ B cells	in situ oligonucleotide	[HuGene-1_0-st] Affymetrix Human Gene 1.0 ST Array [probe set (exon) version]
GPL10739	GSE62246	GSE62246-GPL10739_series_matrix.txt.gz.anno.tsv	GSM1517162	source_name_ch1	\bCD19((pos)|\+)?(?!neg)(?!-)\b	CD19+ B c	B cells	CD19+ B cells	in situ oligonucleotide	[HuGene-1_0-st] Affymetrix Human Gene 1.0 ST Array [probe set (exon) version]
GPL10739	GSE26747	GSE26747_series_matrix.txt.gz.anno.tsv	GSM658289	characteristics_ch1_cell.type	\bd(endriti)?c.?cell	dendritic cells	Dendritic cells	dendritic cells	in situ oligonucleotide	[HuGene-1_0-st] Affymetrix Human Gene 1.0 ST Array [probe set (exon) version]
GPL10739	GSE62246	GSE62246-GPL10739_series_matrix.txt.gz.anno.tsv	GSM1517157	source_name_ch1	\bCD19((pos)|\+)?(?!neg)(?!-)\b	CD19+ B c	B cells	CD19+ B cells	in situ oligonucleotide	[HuGene-1_0-st] Affymetrix Human Gene 1.0 ST Array [probe set (exon) version]
GPL10739	GSE44727	GSE44727_series_matrix.txt.gz.anno.tsv	GSM1089647	characteristics_ch1_cell.type	\bfibroblast	dult fibroblasts	fibroblast	induced pluripotent stem cells derived from adult fibroblasts	in situ oligonucleotide	[HuGene-1_0-st] Affymetrix Human Gene 1.0 ST Array [probe set (exon) version]
GPL10739	GSE44727	GSE44727_series_matrix.txt.gz.anno.tsv	GSM1089648	characteristics_ch1_cell.type	\bfibroblast	dult fibroblasts	fibroblast	induced pluripotent stem cells derived from adult fibroblasts	in situ oligonucleotide	[HuGene-1_0-st] Affymetrix Human Gene 1.0 ST Array [probe set (exon) version]
GPL10739	GSE62246	GSE62246-GPL10739_series_matrix.txt.gz.anno.tsv	GSM1517168	source_name_ch1	\bCD19((pos)|\+)?(?!neg)(?!-)\b	CD19+ B c	B cells	CD19+ B cells	in situ oligonucleotide	[HuGene-1_0-st] Affymetrix Human Gene 1.0 ST Array [probe set (exon) version]
GPL10739	GSE60674	GSE60674_series_matrix.txt.gz.anno.tsv	GSM1484423	characteristics_ch1_cell.type	monocytes?	Monocyte	Monocytes	Monocyte	in situ oligonucleotide	[HuGene-1_0-st] Affymetrix Human Gene 1.0 ST Array [probe set (exon) version]
GPL10739	GSE60674	GSE60674_series_matrix.txt.gz.anno.tsv	GSM1484416	characteristics_ch1_cell.type	monocytes?	Monocyte	Monocytes	Monocyte	in situ oligonucleotide	[HuGene-1_0-st] Affymetrix Human Gene 1.0 ST Array [probe set (exon) version]
GPL10739	GSE26747	GSE26747_series_matrix.txt.gz.anno.tsv	GSM658295	characteristics_ch1_cell.type	\bd(endriti)?c.?cell	dendritic cells	Dendritic cells	dendritic cells	in situ oligonucleotide	[HuGene-1_0-st] Affymetrix Human Gene 1.0 ST Array [probe set (exon) version]
GPL10739	GSE60674	GSE60674_series_matrix.txt.gz.anno.tsv	GSM1484419	characteristics_ch1_cell.type	monocytes?	Monocyte	Monocytes	Monocyte	in situ oligonucleotide	[HuGene-1_0-st] Affymetrix Human Gene 1.0 ST Array [probe set (exon) version]
GPL10739	GSE62246	GSE62246-GPL10739_series_matrix.txt.gz.anno.tsv	GSM1517172	source_name_ch1	\bCD19((pos)|\+)?(?!neg)(?!-)\b	CD19+ B c	B cells	CD19+ B cells	in situ oligonucleotide	[HuGene-1_0-st] Affymetrix Human Gene 1.0 ST Array [probe set (exon) version]
GPL10739	GSE46197	GSE46197_series_matrix.txt.gz.anno.tsv	GSM1126124	characteristics_ch1_treatment	\bfibroblast	TGpp fibroblasts tra	fibroblast	cocultured with 218TGpp fibroblasts transfected with control mimic	in situ oligonucleotide	[HuGene-1_0-st] Affymetrix Human Gene 1.0 ST Array [probe set (exon) version]
GPL10739	GSE61912	GSE61912-GPL10739_series_matrix.txt.gz.anno.tsv	GSM1517156	source_name_ch1	\bCD19((pos)|\+)?(?!neg)(?!-)\b	CD19+ B c	B cells	CD19+ B cells	in situ oligonucleotide	[HuGene-1_0-st] Affymetrix Human Gene 1.0 ST Array [probe set (exon) version]
GPL10739	GSE26747	GSE26747_series_matrix.txt.gz.anno.tsv	GSM658291	characteristics_ch1_cell.type	\bd(endriti)?c.?cell	dendritic cells	Dendritic cells	dendritic cells	in situ oligonucleotide	[HuGene-1_0-st] Affymetrix Human Gene 1.0 ST Array [probe set (exon) version]
GPL10739	GSE62246	GSE62246-GPL10739_series_matrix.txt.gz.anno.tsv	GSM1517156	source_name_ch1	\bCD19((pos)|\+)?(?!neg)(?!-)\b	CD19+ B c	B cells	CD19+ B cells	in situ oligonucleotide	[HuGene-1_0-st] Affymetrix Human Gene 1.0 ST Array [probe set (exon) version]
GPL10739	GSE26747	GSE26747_series_matrix.txt.gz.anno.tsv	GSM658288	characteristics_ch1_cell.type	\bd(endriti)?c.?cell	dendritic cells	Dendritic cells	dendritic cells	in situ oligonucleotide	[HuGene-1_0-st] Affymetrix Human Gene 1.0 ST Array [probe set (exon) version]
GPL10739	GSE62246	GSE62246-GPL10739_series_matrix.txt.gz.anno.tsv	GSM1517158	source_name_ch1	\bCD19((pos)|\+)?(?!neg)(?!-)\b	CD19+ B c	B cells	CD19+ B cells	in situ oligonucleotide	[HuGene-1_0-st] Affymetrix Human Gene 1.0 ST Array [probe set (exon) version]
GPL10739	GSE62246	GSE62246-GPL10739_series_matrix.txt.gz.anno.tsv	GSM1517164	source_name_ch1	\bCD19((pos)|\+)?(?!neg)(?!-)\b	CD19+ B c	B cells	CD19+ B cells	in situ oligonucleotide	[HuGene-1_0-st] Affymetrix Human Gene 1.0 ST Array [probe set (exon) version]
GPL10739	GSE62246	GSE62246-GPL10739_series_matrix.txt.gz.anno.tsv	GSM1517167	source_name_ch1	\bCD19((pos)|\+)?(?!neg)(?!-)\b	CD19+ B c	B cells	CD19+ B cells	in situ oligonucleotide	[HuGene-1_0-st] Affymetrix Human Gene 1.0 ST Array [probe set (exon) version]
GPL10739	GSE62246	GSE62246-GPL10739_series_matrix.txt.gz.anno.tsv	GSM1517166	source_name_ch1	\bCD19((pos)|\+)?(?!neg)(?!-)\b	CD19+ B c	B cells	CD19+ B cells	in situ oligonucleotide	[HuGene-1_0-st] Affymetrix Human Gene 1.0 ST Array [probe set (exon) version]
GPL10739	GSE60674	GSE60674_series_matrix.txt.gz.anno.tsv	GSM1484422	characteristics_ch1_cell.type	monocytes?	Monocyte	Monocytes	Monocyte	in situ oligonucleotide	[HuGene-1_0-st] Affymetrix Human Gene 1.0 ST Array [probe set (exon) version]
GPL10739	GSE61000	GSE61000_series_matrix.txt.gz.anno.tsv	GSM1495434	source_name_ch1	endotheli(um|al)	ived endothelial prog	endothelial	Human adult bone marrow mononuclear cell-derived endothelial progenitor outgrowth cells (EPOCs): lot B112054, BioChain Institute, Inc., Hayward, CA	in situ oligonucleotide	[HuGene-1_0-st] Affymetrix Human Gene 1.0 ST Array [probe set (exon) version]
GPL10739	GSE46199	GSE46199-GPL10739_series_matrix.txt.gz.anno.tsv	GSM1126123	characteristics_ch1_cell.type	\bfibroblast	ized fibroblasts (21	fibroblast	Human mammary GFP-tagged immortalized fibroblasts (218TGpp)	in situ oligonucleotide	[HuGene-1_0-st] Affymetrix Human Gene 1.0 ST Array [probe set (exon) version]
GPL10739	GSE60674	GSE60674_series_matrix.txt.gz.anno.tsv	GSM1484418	characteristics_ch1_cell.type	monocytes?	Monocyte	Monocytes	Monocyte	in situ oligonucleotide	[HuGene-1_0-st] Affymetrix Human Gene 1.0 ST Array [probe set (exon) version]
GPL10739	GSE61912	GSE61912-GPL10739_series_matrix.txt.gz.anno.tsv	GSM1517155	source_name_ch1	\bCD19((pos)|\+)?(?!neg)(?!-)\b	CD19+ B c	B cells	CD19+ B cells	in situ oligonucleotide	[HuGene-1_0-st] Affymetrix Human Gene 1.0 ST Array [probe set (exon) version]
GPL10739	GSE60674	GSE60674_series_matrix.txt.gz.anno.tsv	GSM1484432	characteristics_ch1_cell.type	monocytes?	Monocyte	Monocytes	Monocyte	in situ oligonucleotide	[HuGene-1_0-st] Affymetrix Human Gene 1.0 ST Array [probe set (exon) version]
GPL10739	GSE60674	GSE60674_series_matrix.txt.gz.anno.tsv	GSM1484421	characteristics_ch1_cell.type	monocytes?	Monocyte	Monocytes	Monocyte	in situ oligonucleotide	[HuGene-1_0-st] Affymetrix Human Gene 1.0 ST Array [probe set (exon) version]
GPL10739	GSE60674	GSE60674_series_matrix.txt.gz.anno.tsv	GSM1484424	characteristics_ch1_cell.type	monocytes?	Monocyte	Monocytes	Monocyte	in situ oligonucleotide	[HuGene-1_0-st] Affymetrix Human Gene 1.0 ST Array [probe set (exon) version]
GPL10739	GSE62246	GSE62246-GPL10739_series_matrix.txt.gz.anno.tsv	GSM1517155	source_name_ch1	\bCD19((pos)|\+)?(?!neg)(?!-)\b	CD19+ B c	B cells	CD19+ B cells	in situ oligonucleotide	[HuGene-1_0-st] Affymetrix Human Gene 1.0 ST Array [probe set (exon) version]
GPL10739	GSE46199	GSE46199-GPL10739_series_matrix.txt.gz.anno.tsv	GSM1126125	characteristics_ch1_treatment	\bfibroblast	with fibroblasts tra	fibroblast	cocultured with fibroblasts transfected with miR-132 mimic	in situ oligonucleotide	[HuGene-1_0-st] Affymetrix Human Gene 1.0 ST Array [probe set (exon) version]
GPL10739	GSE46199	GSE46199-GPL10739_series_matrix.txt.gz.anno.tsv	GSM1126122	characteristics_ch1_cell.type	\bfibroblast	ized fibroblasts (21	fibroblast	Human mammary GFP-tagged immortalized fibroblasts (218TGpp)	in situ oligonucleotide	[HuGene-1_0-st] Affymetrix Human Gene 1.0 ST Array [probe set (exon) version]
GPL10739	GSE62246	GSE62246-GPL10739_series_matrix.txt.gz.anno.tsv	GSM1517174	source_name_ch1	\bCD19((pos)|\+)?(?!neg)(?!-)\b	CD19+ B c	B cells	CD19+ B cells	in situ oligonucleotide	[HuGene-1_0-st] Affymetrix Human Gene 1.0 ST Array [probe set (exon) version]
GPL10739	GSE60674	GSE60674_series_matrix.txt.gz.anno.tsv	GSM1484417	characteristics_ch1_cell.type	monocytes?	Monocyte	Monocytes	Monocyte	in situ oligonucleotide	[HuGene-1_0-st] Affymetrix Human Gene 1.0 ST Array [probe set (exon) version]
GPL10739	GSE46199	GSE46199-GPL10739_series_matrix.txt.gz.anno.tsv	GSM1126124	characteristics_ch1_treatment	\bfibroblast	TGpp fibroblasts tra	fibroblast	cocultured with 218TGpp fibroblasts transfected with control mimic	in situ oligonucleotide	[HuGene-1_0-st] Affymetrix Human Gene 1.0 ST Array [probe set (exon) version]
GPL10739	GSE62246	GSE62246-GPL10739_series_matrix.txt.gz.anno.tsv	GSM1517161	source_name_ch1	\bCD19((pos)|\+)?(?!neg)(?!-)\b	CD19+ B c	B cells	CD19+ B cells	in situ oligonucleotide	[HuGene-1_0-st] Affymetrix Human Gene 1.0 ST Array [probe set (exon) version]
GPL10739	GSE62246	GSE62246-GPL10739_series_matrix.txt.gz.anno.tsv	GSM1517173	source_name_ch1	\bCD19((pos)|\+)?(?!neg)(?!-)\b	CD19+ B c	B cells	CD19+ B cells	in situ oligonucleotide	[HuGene-1_0-st] Affymetrix Human Gene 1.0 ST Array [probe set (exon) version]
GPL11532	GSE50838	GSE50838_series_matrix.txt.gz.anno.tsv	GSM1231009	characteristics_ch1_cell.subtype	NK(_|-|\b)	fied NK cell	NK cells	purified NK cells	in situ oligonucleotide	[HuGene-1_1-st] Affymetrix Human Gene 1.1 ST Array [transcript (gene) version]
GPL11532	GSE106475	GSE106475_series_matrix.txt.gz.anno.tsv	GSM2838567	characteristics_ch1_cell.type	cd8((pos)|\+)	CD8+ T ce	CD8 T cells	CD8+ T cells	in situ oligonucleotide	[HuGene-1_1-st] Affymetrix Human Gene 1.1 ST Array [transcript (gene) version]
GPL11532	GSE101602	GSE101602_series_matrix.txt.gz.anno.tsv	GSM2710784	characteristics_ch1_cell.type	\bendo.?\b	CB-Endo cells	endothelial	CB-Endo cells	in situ oligonucleotide	[HuGene-1_1-st] Affymetrix Human Gene 1.1 ST Array [transcript (gene) version]
GPL11532	GSE53232	GSE53232_series_matrix.txt.gz.anno.tsv	GSM1288292	characteristics_ch1_cell.type	PBMC	lls (PBMCs)	PBMC	peripheral blood mononuclear cells (PBMCs)	in situ oligonucleotide	[HuGene-1_1-st] Affymetrix Human Gene 1.1 ST Array [transcript (gene) version]
GPL11532	GSE53232	GSE53232_series_matrix.txt.gz.anno.tsv	GSM1288218	characteristics_ch1_cell.type	PBMC	lls (PBMCs)	PBMC	peripheral blood mononuclear cells (PBMCs)	in situ oligonucleotide	[HuGene-1_1-st] Affymetrix Human Gene 1.1 ST Array [transcript (gene) version]
GPL11532	GSE53232	GSE53232_series_matrix.txt.gz.anno.tsv	GSM1288219	characteristics_ch1_cell.type	PBMC	lls (PBMCs)	PBMC	peripheral blood mononuclear cells (PBMCs)	in situ oligonucleotide	[HuGene-1_1-st] Affymetrix Human Gene 1.1 ST Array [transcript (gene) version]
GPL11532	GSE50838	GSE50838_series_matrix.txt.gz.anno.tsv	GSM1231002	characteristics_ch1_cell.subtype	NK(_|-|\b)	fied NK cell	NK cells	purified NK cells	in situ oligonucleotide	[HuGene-1_1-st] Affymetrix Human Gene 1.1 ST Array [transcript (gene) version]
GPL11532	GSE45593	GSE45593-GPL11532_series_matrix.txt.gz.anno.tsv	GSM1110239	title	PBMC	PBMC_3_49	PBMC	PBMC_3_49	in situ oligonucleotide	[HuGene-1_1-st] Affymetrix Human Gene 1.1 ST Array [transcript (gene) version]
GPL11532	GSE53232	GSE53232_series_matrix.txt.gz.anno.tsv	GSM1288220	characteristics_ch1_cell.type	PBMC	lls (PBMCs)	PBMC	peripheral blood mononuclear cells (PBMCs)	in situ oligonucleotide	[HuGene-1_1-st] Affymetrix Human Gene 1.1 ST Array [transcript (gene) version]
GPL11532	GSE58684	GSE58684_series_matrix.txt.gz.anno.tsv	GSM1416919	source_name_ch1	memory.?CD4((pos)|\+)?.?T(.?cell)?	uman Memory CD4 T Cell	Memory CD4 T cells	Human Memory CD4 T Cell	in situ oligonucleotide	[HuGene-1_1-st] Affymetrix Human Gene 1.1 ST Array [transcript (gene) version]
GPL11532	GSE58684	GSE58684_series_matrix.txt.gz.anno.tsv	GSM1416926	source_name_ch1	memory.?CD4((pos)|\+)?.?T(.?cell)?	uman Memory CD4 T Cell	Memory CD4 T cells	Human Memory CD4 T Cell	in situ oligonucleotide	[HuGene-1_1-st] Affymetrix Human Gene 1.1 ST Array [transcript (gene) version]
GPL11532	GSE106475	GSE106475_series_matrix.txt.gz.anno.tsv	GSM2838565	characteristics_ch1_cell.type	cd8((pos)|\+)	CD8+ T ce	CD8 T cells	CD8+ T cells	in situ oligonucleotide	[HuGene-1_1-st] Affymetrix Human Gene 1.1 ST Array [transcript (gene) version]
GPL11532	GSE106475	GSE106475_series_matrix.txt.gz.anno.tsv	GSM2838560	characteristics_ch1_cell.type	cd8((pos)|\+)	CD8+ T ce	CD8 T cells	CD8+ T cells	in situ oligonucleotide	[HuGene-1_1-st] Affymetrix Human Gene 1.1 ST Array [transcript (gene) version]
GPL11532	GSE50838	GSE50838_series_matrix.txt.gz.anno.tsv	GSM1231004	characteristics_ch1_cell.subtype	NK(_|-|\b)	fied NK cell	NK cells	purified NK cells	in situ oligonucleotide	[HuGene-1_1-st] Affymetrix Human Gene 1.1 ST Array [transcript (gene) version]
GPL11532	GSE59860	GSE59860-GPL11532_series_matrix.txt.gz.anno.tsv	GSM1416927	source_name_ch1	memory.?CD4((pos)|\+)?.?T(.?cell)?	uman Memory CD4 T Cell	Memory CD4 T cells	Human Memory CD4 T Cell	in situ oligonucleotide	[HuGene-1_1-st] Affymetrix Human Gene 1.1 ST Array [transcript (gene) version]
GPL11532	GSE53232	GSE53232_series_matrix.txt.gz.anno.tsv	GSM1288212	characteristics_ch1_cell.type	PBMC	lls (PBMCs)	PBMC	peripheral blood mononuclear cells (PBMCs)	in situ oligonucleotide	[HuGene-1_1-st] Affymetrix Human Gene 1.1 ST Array [transcript (gene) version]
GPL11532	GSE54627	GSE54627_series_matrix.txt.gz.anno.tsv	GSM1320144	source_name_ch1	Th17.*cd4((pos)|\+)?	Th17 CD4 T ce	Th17 cells	Th17 CD4 T cells	in situ oligonucleotide	[HuGene-1_1-st] Affymetrix Human Gene 1.1 ST Array [transcript (gene) version]
GPL11532	GSE106475	GSE106475_series_matrix.txt.gz.anno.tsv	GSM2838559	characteristics_ch1_cell.type	cd8((pos)|\+)	CD8+ T ce	CD8 T cells	CD8+ T cells	in situ oligonucleotide	[HuGene-1_1-st] Affymetrix Human Gene 1.1 ST Array [transcript (gene) version]
GPL11532	GSE50838	GSE50838_series_matrix.txt.gz.anno.tsv	GSM1231005	characteristics_ch1_cell.subtype	NK(_|-|\b)	fied NK cell	NK cells	purified NK cells	in situ oligonucleotide	[HuGene-1_1-st] Affymetrix Human Gene 1.1 ST Array [transcript (gene) version]
GPL11532	GSE106475	GSE106475_series_matrix.txt.gz.anno.tsv	GSM2838568	characteristics_ch1_cell.type	cd8((pos)|\+)	CD8+ T ce	CD8 T cells	CD8+ T cells	in situ oligonucleotide	[HuGene-1_1-st] Affymetrix Human Gene 1.1 ST Array [transcript (gene) version]
GPL11532	GSE104617	GSE104617_series_matrix.txt.gz.anno.tsv	GSM2804183	characteristics_ch1_tissue	\bfibroblast	uman fibroblasts (NH	fibroblast	Primary human fibroblasts (NHDF)	in situ oligonucleotide	[HuGene-1_1-st] Affymetrix Human Gene 1.1 ST Array [transcript (gene) version]
GPL11532	GSE54058	GSE54058_series_matrix.txt.gz.anno.tsv	GSM1306556	source_name_ch1	\bfibroblast	ale) fibroblasts 106	fibroblast	Normal human foreskin (male) fibroblasts 1064Sk	in situ oligonucleotide	[HuGene-1_1-st] Affymetrix Human Gene 1.1 ST Array [transcript (gene) version]
GPL11532	GSE50838	GSE50838_series_matrix.txt.gz.anno.tsv	GSM1231008	characteristics_ch1_cell.subtype	NK(_|-|\b)	fied NK cell	NK cells	purified NK cells	in situ oligonucleotide	[HuGene-1_1-st] Affymetrix Human Gene 1.1 ST Array [transcript (gene) version]
GPL11532	GSE106475	GSE106475_series_matrix.txt.gz.anno.tsv	GSM2838563	characteristics_ch1_cell.type	cd8((pos)|\+)	CD8+ T ce	CD8 T cells	CD8+ T cells	in situ oligonucleotide	[HuGene-1_1-st] Affymetrix Human Gene 1.1 ST Array [transcript (gene) version]
GPL11532	GSE101602	GSE101602_series_matrix.txt.gz.anno.tsv	GSM2710783	characteristics_ch1_cell.type	\bendo.?\b	CB-Endo cells	endothelial	CB-Endo cells	in situ oligonucleotide	[HuGene-1_1-st] Affymetrix Human Gene 1.1 ST Array [transcript (gene) version]
GPL11532	GSE50838	GSE50838_series_matrix.txt.gz.anno.tsv	GSM1231003	characteristics_ch1_cell.subtype	NK(_|-|\b)	fied NK cell	NK cells	purified NK cells	in situ oligonucleotide	[HuGene-1_1-st] Affymetrix Human Gene 1.1 ST Array [transcript (gene) version]
GPL11532	GSE54627	GSE54627_series_matrix.txt.gz.anno.tsv	GSM1320145	source_name_ch1	Th17.*cd4((pos)|\+)?	Th17 CD4 T ce	Th17 cells	Th17 CD4 T cells + IFNa	in situ oligonucleotide	[HuGene-1_1-st] Affymetrix Human Gene 1.1 ST Array [transcript (gene) version]
GPL11532	GSE50838	GSE50838_series_matrix.txt.gz.anno.tsv	GSM1231006	characteristics_ch1_cell.subtype	NK(_|-|\b)	fied NK cell	NK cells	purified NK cells	in situ oligonucleotide	[HuGene-1_1-st] Affymetrix Human Gene 1.1 ST Array [transcript (gene) version]
GPL11532	GSE50838	GSE50838_series_matrix.txt.gz.anno.tsv	GSM1231007	characteristics_ch1_cell.subtype	NK(_|-|\b)	fied NK cell	NK cells	purified NK cells	in situ oligonucleotide	[HuGene-1_1-st] Affymetrix Human Gene 1.1 ST Array [transcript (gene) version]
GPL11532	GSE54627	GSE54627_series_matrix.txt.gz.anno.tsv	GSM1320112	source_name_ch1	Th17.*cd4((pos)|\+)?	Th17 CD4 T ce	Th17 cells	Th17 CD4 T cells	in situ oligonucleotide	[HuGene-1_1-st] Affymetrix Human Gene 1.1 ST Array [transcript (gene) version]
GPL11532	GSE59860	GSE59860-GPL11532_series_matrix.txt.gz.anno.tsv	GSM1416913	source_name_ch1	Na.ve.?CD4((pos)|\+|\b)	uman Naive CD4 T Ce	Naive CD4 T cells	Human Naive CD4 T Cell	in situ oligonucleotide	[HuGene-1_1-st] Affymetrix Human Gene 1.1 ST Array [transcript (gene) version]
GPL11532	GSE104619	GSE104619-GPL11532_series_matrix.txt.gz.anno.tsv	GSM2804178	characteristics_ch1_tissue	\bfibroblast	uman fibroblasts (NH	fibroblast	Primary human fibroblasts (NHDF)	in situ oligonucleotide	[HuGene-1_1-st] Affymetrix Human Gene 1.1 ST Array [transcript (gene) version]
GPL11532	GSE106475	GSE106475_series_matrix.txt.gz.anno.tsv	GSM2838561	characteristics_ch1_cell.type	cd8((pos)|\+)	CD8+ T ce	CD8 T cells	CD8+ T cells	in situ oligonucleotide	[HuGene-1_1-st] Affymetrix Human Gene 1.1 ST Array [transcript (gene) version]
GPL11532	GSE62333	GSE62333_series_matrix.txt.gz.anno.tsv	GSM1525430	characteristics_ch1_cell.type	\bfibroblast	fibroblast	fibroblast	fibroblast	in situ oligonucleotide	[HuGene-1_1-st] Affymetrix Human Gene 1.1 ST Array [transcript (gene) version]
GPL11532	GSE53232	GSE53232_series_matrix.txt.gz.anno.tsv	GSM1288288	characteristics_ch1_cell.type	PBMC	lls (PBMCs)	PBMC	peripheral blood mononuclear cells (PBMCs)	in situ oligonucleotide	[HuGene-1_1-st] Affymetrix Human Gene 1.1 ST Array [transcript (gene) version]
GPL11532	GSE53232	GSE53232_series_matrix.txt.gz.anno.tsv	GSM1288290	characteristics_ch1_cell.type	PBMC	lls (PBMCs)	PBMC	peripheral blood mononuclear cells (PBMCs)	in situ oligonucleotide	[HuGene-1_1-st] Affymetrix Human Gene 1.1 ST Array [transcript (gene) version]
GPL11532	GSE53232	GSE53232_series_matrix.txt.gz.anno.tsv	GSM1288293	characteristics_ch1_cell.type	PBMC	lls (PBMCs)	PBMC	peripheral blood mononuclear cells (PBMCs)	in situ oligonucleotide	[HuGene-1_1-st] Affymetrix Human Gene 1.1 ST Array [transcript (gene) version]
GPL11532	GSE106475	GSE106475_series_matrix.txt.gz.anno.tsv	GSM2838566	characteristics_ch1_cell.type	cd8((pos)|\+)	CD8+ T ce	CD8 T cells	CD8+ T cells	in situ oligonucleotide	[HuGene-1_1-st] Affymetrix Human Gene 1.1 ST Array [transcript (gene) version]
GPL11532	GSE45593	GSE45593-GPL11532_series_matrix.txt.gz.anno.tsv	GSM1110238	title	PBMC	PBMC_3-35	PBMC	PBMC_3-35	in situ oligonucleotide	[HuGene-1_1-st] Affymetrix Human Gene 1.1 ST Array [transcript (gene) version]
GPL11532	GSE53232	GSE53232_series_matrix.txt.gz.anno.tsv	GSM1288215	characteristics_ch1_cell.type	PBMC	lls (PBMCs)	PBMC	peripheral blood mononuclear cells (PBMCs)	in situ oligonucleotide	[HuGene-1_1-st] Affymetrix Human Gene 1.1 ST Array [transcript (gene) version]
GPL11532	GSE53232	GSE53232_series_matrix.txt.gz.anno.tsv	GSM1288289	characteristics_ch1_cell.type	PBMC	lls (PBMCs)	PBMC	peripheral blood mononuclear cells (PBMCs)	in situ oligonucleotide	[HuGene-1_1-st] Affymetrix Human Gene 1.1 ST Array [transcript (gene) version]
GPL11532	GSE53232	GSE53232_series_matrix.txt.gz.anno.tsv	GSM1288217	characteristics_ch1_cell.type	PBMC	lls (PBMCs)	PBMC	peripheral blood mononuclear cells (PBMCs)	in situ oligonucleotide	[HuGene-1_1-st] Affymetrix Human Gene 1.1 ST Array [transcript (gene) version]
GPL11532	GSE54627	GSE54627_series_matrix.txt.gz.anno.tsv	GSM1320104	source_name_ch1	Th17.*cd4((pos)|\+)?	Th17 CD4 T ce	Th17 cells	Th17 CD4 T cells	in situ oligonucleotide	[HuGene-1_1-st] Affymetrix Human Gene 1.1 ST Array [transcript (gene) version]
GPL11532	GSE104619	GSE104619-GPL11532_series_matrix.txt.gz.anno.tsv	GSM2804179	characteristics_ch1_tissue	\bfibroblast	uman fibroblasts (NH	fibroblast	Primary human fibroblasts (NHDF)	in situ oligonucleotide	[HuGene-1_1-st] Affymetrix Human Gene 1.1 ST Array [transcript (gene) version]
GPL11532	GSE54627	GSE54627_series_matrix.txt.gz.anno.tsv	GSM1320105	source_name_ch1	Th17.*cd4((pos)|\+)?	Th17 CD4 T ce	Th17 cells	Th17 CD4 T cells + IFNa	in situ oligonucleotide	[HuGene-1_1-st] Affymetrix Human Gene 1.1 ST Array [transcript (gene) version]
GPL11532	GSE49058	GSE49058_series_matrix.txt.gz.anno.tsv	GSM1193122	title	PBMC	PBMC_Ctrl	PBMC	PBMC_Ctrl_subj6	in situ oligonucleotide	[HuGene-1_1-st] Affymetrix Human Gene 1.1 ST Array [transcript (gene) version]
GPL11532	GSE106475	GSE106475_series_matrix.txt.gz.anno.tsv	GSM2838564	characteristics_ch1_cell.type	cd8((pos)|\+)	CD8+ T ce	CD8 T cells	CD8+ T cells	in situ oligonucleotide	[HuGene-1_1-st] Affymetrix Human Gene 1.1 ST Array [transcript (gene) version]
GPL11532	GSE53232	GSE53232_series_matrix.txt.gz.anno.tsv	GSM1288222	characteristics_ch1_cell.type	PBMC	lls (PBMCs)	PBMC	peripheral blood mononuclear cells (PBMCs)	in situ oligonucleotide	[HuGene-1_1-st] Affymetrix Human Gene 1.1 ST Array [transcript (gene) version]
GPL11532	GSE53232	GSE53232_series_matrix.txt.gz.anno.tsv	GSM1288216	characteristics_ch1_cell.type	PBMC	lls (PBMCs)	PBMC	peripheral blood mononuclear cells (PBMCs)	in situ oligonucleotide	[HuGene-1_1-st] Affymetrix Human Gene 1.1 ST Array [transcript (gene) version]
GPL11532	GSE54627	GSE54627_series_matrix.txt.gz.anno.tsv	GSM1320137	source_name_ch1	Th17.*cd4((pos)|\+)?	Th17 CD4 T ce	Th17 cells	Th17 CD4 T cells + IFNa	in situ oligonucleotide	[HuGene-1_1-st] Affymetrix Human Gene 1.1 ST Array [transcript (gene) version]
GPL11532	GSE50838	GSE50838_series_matrix.txt.gz.anno.tsv	GSM1231010	characteristics_ch1_cell.subtype	NK(_|-|\b)	fied NK cell	NK cells	purified NK cells	in situ oligonucleotide	[HuGene-1_1-st] Affymetrix Human Gene 1.1 ST Array [transcript (gene) version]
GPL11532	GSE54627	GSE54627_series_matrix.txt.gz.anno.tsv	GSM1320136	source_name_ch1	Th17.*cd4((pos)|\+)?	Th17 CD4 T ce	Th17 cells	Th17 CD4 T cells	in situ oligonucleotide	[HuGene-1_1-st] Affymetrix Human Gene 1.1 ST Array [transcript (gene) version]
GPL11532	GSE53232	GSE53232_series_matrix.txt.gz.anno.tsv	GSM1288214	characteristics_ch1_cell.type	PBMC	lls (PBMCs)	PBMC	peripheral blood mononuclear cells (PBMCs)	in situ oligonucleotide	[HuGene-1_1-st] Affymetrix Human Gene 1.1 ST Array [transcript (gene) version]
GPL11532	GSE104617	GSE104617_series_matrix.txt.gz.anno.tsv	GSM2804180	characteristics_ch1_tissue	\bfibroblast	uman fibroblasts (NH	fibroblast	Primary human fibroblasts (NHDF)	in situ oligonucleotide	[HuGene-1_1-st] Affymetrix Human Gene 1.1 ST Array [transcript (gene) version]
GPL11532	GSE53232	GSE53232_series_matrix.txt.gz.anno.tsv	GSM1288207	characteristics_ch1_cell.type	PBMC	lls (PBMCs)	PBMC	peripheral blood mononuclear cells (PBMCs)	in situ oligonucleotide	[HuGene-1_1-st] Affymetrix Human Gene 1.1 ST Array [transcript (gene) version]
GPL11532	GSE53232	GSE53232_series_matrix.txt.gz.anno.tsv	GSM1288202	characteristics_ch1_cell.type	PBMC	lls (PBMCs)	PBMC	peripheral blood mononuclear cells (PBMCs)	in situ oligonucleotide	[HuGene-1_1-st] Affymetrix Human Gene 1.1 ST Array [transcript (gene) version]
GPL11532	GSE59860	GSE59860-GPL11532_series_matrix.txt.gz.anno.tsv	GSM1416921	source_name_ch1	Na.ve.?CD4((pos)|\+|\b)	uman Naive CD4 T Ce	Naive CD4 T cells	Human Naive CD4 T Cell	in situ oligonucleotide	[HuGene-1_1-st] Affymetrix Human Gene 1.1 ST Array [transcript (gene) version]
GPL11532	GSE53232	GSE53232_series_matrix.txt.gz.anno.tsv	GSM1288226	characteristics_ch1_cell.type	PBMC	lls (PBMCs)	PBMC	peripheral blood mononuclear cells (PBMCs)	in situ oligonucleotide	[HuGene-1_1-st] Affymetrix Human Gene 1.1 ST Array [transcript (gene) version]
GPL11532	GSE57199	GSE57199_series_matrix.txt.gz.anno.tsv	GSM1377014	source_name_ch1	\bfibroblast	skin fibroblast cell	fibroblast	Immortalized human foreskin fibroblast cells	in situ oligonucleotide	[HuGene-1_1-st] Affymetrix Human Gene 1.1 ST Array [transcript (gene) version]
GPL11532	GSE45593	GSE45593-GPL11532_series_matrix.txt.gz.anno.tsv	GSM1110237	title	PBMC	PBMC_3-20	PBMC	PBMC_3-20	in situ oligonucleotide	[HuGene-1_1-st] Affymetrix Human Gene 1.1 ST Array [transcript (gene) version]
GPL11532	GSE45593	GSE45593-GPL11532_series_matrix.txt.gz.anno.tsv	GSM1110240	title	PBMC	PBMC_4_0	PBMC	PBMC_4_0	in situ oligonucleotide	[HuGene-1_1-st] Affymetrix Human Gene 1.1 ST Array [transcript (gene) version]
GPL11532	GSE106475	GSE106475_series_matrix.txt.gz.anno.tsv	GSM2838569	characteristics_ch1_cell.type	cd8((pos)|\+)	CD8+ T ce	CD8 T cells	CD8+ T cells	in situ oligonucleotide	[HuGene-1_1-st] Affymetrix Human Gene 1.1 ST Array [transcript (gene) version]
GPL11532	GSE54058	GSE54058_series_matrix.txt.gz.anno.tsv	GSM1306555	source_name_ch1	\bfibroblast	ale) fibroblasts 106	fibroblast	Normal human foreskin (male) fibroblasts 1064Sk	in situ oligonucleotide	[HuGene-1_1-st] Affymetrix Human Gene 1.1 ST Array [transcript (gene) version]
GPL11532	GSE104617	GSE104617_series_matrix.txt.gz.anno.tsv	GSM2804181	characteristics_ch1_tissue	\bfibroblast	uman fibroblasts (NH	fibroblast	Primary human fibroblasts (NHDF)	in situ oligonucleotide	[HuGene-1_1-st] Affymetrix Human Gene 1.1 ST Array [transcript (gene) version]
GPL11532	GSE53232	GSE53232_series_matrix.txt.gz.anno.tsv	GSM1288213	characteristics_ch1_cell.type	PBMC	lls (PBMCs)	PBMC	peripheral blood mononuclear cells (PBMCs)	in situ oligonucleotide	[HuGene-1_1-st] Affymetrix Human Gene 1.1 ST Array [transcript (gene) version]
GPL11532	GSE104617	GSE104617_series_matrix.txt.gz.anno.tsv	GSM2804179	characteristics_ch1_tissue	\bfibroblast	uman fibroblasts (NH	fibroblast	Primary human fibroblasts (NHDF)	in situ oligonucleotide	[HuGene-1_1-st] Affymetrix Human Gene 1.1 ST Array [transcript (gene) version]
GPL11532	GSE53232	GSE53232_series_matrix.txt.gz.anno.tsv	GSM1288208	characteristics_ch1_cell.type	PBMC	lls (PBMCs)	PBMC	peripheral blood mononuclear cells (PBMCs)	in situ oligonucleotide	[HuGene-1_1-st] Affymetrix Human Gene 1.1 ST Array [transcript (gene) version]
GPL11532	GSE45593	GSE45593-GPL11532_series_matrix.txt.gz.anno.tsv	GSM1110232	title	PBMC	PBMC_2_39	PBMC	PBMC_2_39	in situ oligonucleotide	[HuGene-1_1-st] Affymetrix Human Gene 1.1 ST Array [transcript (gene) version]
GPL11532	GSE53232	GSE53232_series_matrix.txt.gz.anno.tsv	GSM1288186	characteristics_ch1_cell.type	PBMC	lls (PBMCs)	PBMC	peripheral blood mononuclear cells (PBMCs)	in situ oligonucleotide	[HuGene-1_1-st] Affymetrix Human Gene 1.1 ST Array [transcript (gene) version]
GPL11532	GSE104617	GSE104617_series_matrix.txt.gz.anno.tsv	GSM2804174	characteristics_ch1_tissue	\bfibroblast	uman fibroblasts (NH	fibroblast	Primary human fibroblasts (NHDF)	in situ oligonucleotide	[HuGene-1_1-st] Affymetrix Human Gene 1.1 ST Array [transcript (gene) version]
GPL11532	GSE54627	GSE54627_series_matrix.txt.gz.anno.tsv	GSM1320141	title	\bTh1(_|-|\b)(?!neg)	Th1+IFNa	Th1 cells	Th1+IFNa_Donor3_Day5+4hours	in situ oligonucleotide	[HuGene-1_1-st] Affymetrix Human Gene 1.1 ST Array [transcript (gene) version]
GPL11532	GSE104619	GSE104619-GPL11532_series_matrix.txt.gz.anno.tsv	GSM2804180	characteristics_ch1_tissue	\bfibroblast	uman fibroblasts (NH	fibroblast	Primary human fibroblasts (NHDF)	in situ oligonucleotide	[HuGene-1_1-st] Affymetrix Human Gene 1.1 ST Array [transcript (gene) version]
GPL11532	GSE104619	GSE104619-GPL11532_series_matrix.txt.gz.anno.tsv	GSM2804181	characteristics_ch1_tissue	\bfibroblast	uman fibroblasts (NH	fibroblast	Primary human fibroblasts (NHDF)	in situ oligonucleotide	[HuGene-1_1-st] Affymetrix Human Gene 1.1 ST Array [transcript (gene) version]
GPL11532	GSE106475	GSE106475_series_matrix.txt.gz.anno.tsv	GSM2838562	characteristics_ch1_cell.type	cd8((pos)|\+)	CD8+ T ce	CD8 T cells	CD8+ T cells	in situ oligonucleotide	[HuGene-1_1-st] Affymetrix Human Gene 1.1 ST Array [transcript (gene) version]
GPL11532	GSE104619	GSE104619-GPL11532_series_matrix.txt.gz.anno.tsv	GSM2804184	characteristics_ch1_tissue	\bfibroblast	uman fibroblasts (NH	fibroblast	Primary human fibroblasts (NHDF)	in situ oligonucleotide	[HuGene-1_1-st] Affymetrix Human Gene 1.1 ST Array [transcript (gene) version]
GPL11532	GSE54627	GSE54627_series_matrix.txt.gz.anno.tsv	GSM1320113	source_name_ch1	Th17.*cd4((pos)|\+)?	Th17 CD4 T ce	Th17 cells	Th17 CD4 T cells + IFNa	in situ oligonucleotide	[HuGene-1_1-st] Affymetrix Human Gene 1.1 ST Array [transcript (gene) version]
GPL11532	GSE54058	GSE54058_series_matrix.txt.gz.anno.tsv	GSM1306551	source_name_ch1	\bfibroblast	ale) fibroblasts 106	fibroblast	Normal human foreskin (male) fibroblasts 1064Sk	in situ oligonucleotide	[HuGene-1_1-st] Affymetrix Human Gene 1.1 ST Array [transcript (gene) version]
GPL11532	GSE45593	GSE45593-GPL11532_series_matrix.txt.gz.anno.tsv	GSM1110233	title	PBMC	PBMC_2_48	PBMC	PBMC_2_48	in situ oligonucleotide	[HuGene-1_1-st] Affymetrix Human Gene 1.1 ST Array [transcript (gene) version]
GPL11532	GSE53232	GSE53232_series_matrix.txt.gz.anno.tsv	GSM1288206	characteristics_ch1_cell.type	PBMC	lls (PBMCs)	PBMC	peripheral blood mononuclear cells (PBMCs)	in situ oligonucleotide	[HuGene-1_1-st] Affymetrix Human Gene 1.1 ST Array [transcript (gene) version]
GPL11532	GSE104617	GSE104617_series_matrix.txt.gz.anno.tsv	GSM2804176	characteristics_ch1_tissue	\bfibroblast	uman fibroblasts (NH	fibroblast	Primary human fibroblasts (NHDF)	in situ oligonucleotide	[HuGene-1_1-st] Affymetrix Human Gene 1.1 ST Array [transcript (gene) version]
GPL11532	GSE59860	GSE59860-GPL11532_series_matrix.txt.gz.anno.tsv	GSM1416922	source_name_ch1	Na.ve.?CD4((pos)|\+|\b)	uman Naive CD4 T Ce	Naive CD4 T cells	Human Naive CD4 T Cell	in situ oligonucleotide	[HuGene-1_1-st] Affymetrix Human Gene 1.1 ST Array [transcript (gene) version]
GPL11532	GSE104617	GSE104617_series_matrix.txt.gz.anno.tsv	GSM2804173	characteristics_ch1_tissue	\bfibroblast	uman fibroblasts (NH	fibroblast	Primary human fibroblasts (NHDF)	in situ oligonucleotide	[HuGene-1_1-st] Affymetrix Human Gene 1.1 ST Array [transcript (gene) version]
GPL11532	GSE58684	GSE58684_series_matrix.txt.gz.anno.tsv	GSM1416913	source_name_ch1	Na.ve.?CD4((pos)|\+|\b)	uman Naive CD4 T Ce	Naive CD4 T cells	Human Naive CD4 T Cell	in situ oligonucleotide	[HuGene-1_1-st] Affymetrix Human Gene 1.1 ST Array [transcript (gene) version]
GPL11532	GSE59860	GSE59860-GPL11532_series_matrix.txt.gz.anno.tsv	GSM1416912	source_name_ch1	Na.ve.?CD4((pos)|\+|\b)	uman Naive CD4 T Ce	Naive CD4 T cells	Human Naive CD4 T Cell	in situ oligonucleotide	[HuGene-1_1-st] Affymetrix Human Gene 1.1 ST Array [transcript (gene) version]
GPL11532	GSE59860	GSE59860-GPL11532_series_matrix.txt.gz.anno.tsv	GSM1416911	source_name_ch1	Na.ve.?CD4((pos)|\+|\b)	uman Naive CD4 T Ce	Naive CD4 T cells	Human Naive CD4 T Cell	in situ oligonucleotide	[HuGene-1_1-st] Affymetrix Human Gene 1.1 ST Array [transcript (gene) version]
GPL11532	GSE106475	GSE106475_series_matrix.txt.gz.anno.tsv	GSM2838552	characteristics_ch1_cell.type	cd8((pos)|\+)	CD8+ T ce	CD8 T cells	CD8+ T cells	in situ oligonucleotide	[HuGene-1_1-st] Affymetrix Human Gene 1.1 ST Array [transcript (gene) version]
GPL11532	GSE53232	GSE53232_series_matrix.txt.gz.anno.tsv	GSM1288183	characteristics_ch1_cell.type	PBMC	lls (PBMCs)	PBMC	peripheral blood mononuclear cells (PBMCs)	in situ oligonucleotide	[HuGene-1_1-st] Affymetrix Human Gene 1.1 ST Array [transcript (gene) version]
GPL11532	GSE104619	GSE104619-GPL11532_series_matrix.txt.gz.anno.tsv	GSM2804182	characteristics_ch1_tissue	\bfibroblast	uman fibroblasts (NH	fibroblast	Primary human fibroblasts (NHDF)	in situ oligonucleotide	[HuGene-1_1-st] Affymetrix Human Gene 1.1 ST Array [transcript (gene) version]
GPL11532	GSE55681	GSE55681_series_matrix.txt.gz.anno.tsv	GSM1341616	source_name_ch1	\bfibroblast	skin fibroblast cell	fibroblast	Immortalized human foreskin fibroblast cells	in situ oligonucleotide	[HuGene-1_1-st] Affymetrix Human Gene 1.1 ST Array [transcript (gene) version]
GPL11532	GSE59860	GSE59860-GPL11532_series_matrix.txt.gz.anno.tsv	GSM1416926	source_name_ch1	memory.?CD4((pos)|\+)?.?T(.?cell)?	uman Memory CD4 T Cell	Memory CD4 T cells	Human Memory CD4 T Cell	in situ oligonucleotide	[HuGene-1_1-st] Affymetrix Human Gene 1.1 ST Array [transcript (gene) version]
GPL11532	GSE59860	GSE59860-GPL11532_series_matrix.txt.gz.anno.tsv	GSM1416925	source_name_ch1	memory.?CD4((pos)|\+)?.?T(.?cell)?	uman Memory CD4 T Cell	Memory CD4 T cells	Human Memory CD4 T Cell	in situ oligonucleotide	[HuGene-1_1-st] Affymetrix Human Gene 1.1 ST Array [transcript (gene) version]
GPL11532	GSE53232	GSE53232_series_matrix.txt.gz.anno.tsv	GSM1288291	characteristics_ch1_cell.type	PBMC	lls (PBMCs)	PBMC	peripheral blood mononuclear cells (PBMCs)	in situ oligonucleotide	[HuGene-1_1-st] Affymetrix Human Gene 1.1 ST Array [transcript (gene) version]
GPL11532	GSE104617	GSE104617_series_matrix.txt.gz.anno.tsv	GSM2804182	characteristics_ch1_tissue	\bfibroblast	uman fibroblasts (NH	fibroblast	Primary human fibroblasts (NHDF)	in situ oligonucleotide	[HuGene-1_1-st] Affymetrix Human Gene 1.1 ST Array [transcript (gene) version]
GPL11532	GSE53232	GSE53232_series_matrix.txt.gz.anno.tsv	GSM1288201	characteristics_ch1_cell.type	PBMC	lls (PBMCs)	PBMC	peripheral blood mononuclear cells (PBMCs)	in situ oligonucleotide	[HuGene-1_1-st] Affymetrix Human Gene 1.1 ST Array [transcript (gene) version]
GPL11532	GSE53232	GSE53232_series_matrix.txt.gz.anno.tsv	GSM1288188	characteristics_ch1_cell.type	PBMC	lls (PBMCs)	PBMC	peripheral blood mononuclear cells (PBMCs)	in situ oligonucleotide	[HuGene-1_1-st] Affymetrix Human Gene 1.1 ST Array [transcript (gene) version]
GPL11532	GSE53232	GSE53232_series_matrix.txt.gz.anno.tsv	GSM1288204	characteristics_ch1_cell.type	PBMC	lls (PBMCs)	PBMC	peripheral blood mononuclear cells (PBMCs)	in situ oligonucleotide	[HuGene-1_1-st] Affymetrix Human Gene 1.1 ST Array [transcript (gene) version]
GPL11532	GSE53232	GSE53232_series_matrix.txt.gz.anno.tsv	GSM1288203	characteristics_ch1_cell.type	PBMC	lls (PBMCs)	PBMC	peripheral blood mononuclear cells (PBMCs)	in situ oligonucleotide	[HuGene-1_1-st] Affymetrix Human Gene 1.1 ST Array [transcript (gene) version]
GPL11532	GSE106475	GSE106475_series_matrix.txt.gz.anno.tsv	GSM2838555	characteristics_ch1_cell.type	cd8((pos)|\+)	CD8+ T ce	CD8 T cells	CD8+ T cells	in situ oligonucleotide	[HuGene-1_1-st] Affymetrix Human Gene 1.1 ST Array [transcript (gene) version]
GPL11532	GSE78699	GSE78699_series_matrix.txt.gz.anno.tsv	GSM2072816	characteristics_ch1_cell.type	\bcd14((pos)|\+)?\b	CD14-posi	Monocytes	CD14-positive monocytes	in situ oligonucleotide	[HuGene-1_1-st] Affymetrix Human Gene 1.1 ST Array [transcript (gene) version]
GPL11532	GSE106475	GSE106475_series_matrix.txt.gz.anno.tsv	GSM2838549	characteristics_ch1_cell.type	cd8((pos)|\+)	CD8+ T ce	CD8 T cells	CD8+ T cells	in situ oligonucleotide	[HuGene-1_1-st] Affymetrix Human Gene 1.1 ST Array [transcript (gene) version]
GPL11532	GSE104616	GSE104616_series_matrix.txt.gz.anno.tsv	GSM2804155	characteristics_ch1_tissue	\bfibroblast	uman fibroblasts (NH	fibroblast	Primary human fibroblasts (NHDF)	in situ oligonucleotide	[HuGene-1_1-st] Affymetrix Human Gene 1.1 ST Array [transcript (gene) version]
GPL11532	GSE104619	GSE104619-GPL11532_series_matrix.txt.gz.anno.tsv	GSM2804183	characteristics_ch1_tissue	\bfibroblast	uman fibroblasts (NH	fibroblast	Primary human fibroblasts (NHDF)	in situ oligonucleotide	[HuGene-1_1-st] Affymetrix Human Gene 1.1 ST Array [transcript (gene) version]
GPL11532	GSE104619	GSE104619-GPL11532_series_matrix.txt.gz.anno.tsv	GSM2804185	characteristics_ch1_tissue	\bfibroblast	uman fibroblasts (NH	fibroblast	Primary human fibroblasts (NHDF)	in situ oligonucleotide	[HuGene-1_1-st] Affymetrix Human Gene 1.1 ST Array [transcript (gene) version]
GPL11532	GSE58684	GSE58684_series_matrix.txt.gz.anno.tsv	GSM1416918	source_name_ch1	memory.?CD4((pos)|\+)?.?T(.?cell)?	uman Memory CD4 T Cell	Memory CD4 T cells	Human Memory CD4 T Cell	in situ oligonucleotide	[HuGene-1_1-st] Affymetrix Human Gene 1.1 ST Array [transcript (gene) version]
GPL11532	GSE58684	GSE58684_series_matrix.txt.gz.anno.tsv	GSM1416917	source_name_ch1	memory.?CD4((pos)|\+)?.?T(.?cell)?	uman Memory CD4 T Cell	Memory CD4 T cells	Human Memory CD4 T Cell	in situ oligonucleotide	[HuGene-1_1-st] Affymetrix Human Gene 1.1 ST Array [transcript (gene) version]
GPL11532	GSE45593	GSE45593-GPL11532_series_matrix.txt.gz.anno.tsv	GSM1110236	title	PBMC	PBMC_3-14	PBMC	PBMC_3-14	in situ oligonucleotide	[HuGene-1_1-st] Affymetrix Human Gene 1.1 ST Array [transcript (gene) version]
GPL11532	GSE54627	GSE54627_series_matrix.txt.gz.anno.tsv	GSM1320120	source_name_ch1	Th17.*cd4((pos)|\+)?	Th17 CD4 T ce	Th17 cells	Th17 CD4 T cells	in situ oligonucleotide	[HuGene-1_1-st] Affymetrix Human Gene 1.1 ST Array [transcript (gene) version]
GPL11532	GSE54058	GSE54058_series_matrix.txt.gz.anno.tsv	GSM1306553	source_name_ch1	\bfibroblast	ale) fibroblasts 106	fibroblast	Normal human foreskin (male) fibroblasts 1064Sk	in situ oligonucleotide	[HuGene-1_1-st] Affymetrix Human Gene 1.1 ST Array [transcript (gene) version]
GPL11532	GSE53232	GSE53232_series_matrix.txt.gz.anno.tsv	GSM1288187	characteristics_ch1_cell.type	PBMC	lls (PBMCs)	PBMC	peripheral blood mononuclear cells (PBMCs)	in situ oligonucleotide	[HuGene-1_1-st] Affymetrix Human Gene 1.1 ST Array [transcript (gene) version]
GPL11532	GSE78699	GSE78699_series_matrix.txt.gz.anno.tsv	GSM2072813	characteristics_ch1_cell.type	\bcd14((pos)|\+)?\b	CD14-posi	Monocytes	CD14-positive monocytes	in situ oligonucleotide	[HuGene-1_1-st] Affymetrix Human Gene 1.1 ST Array [transcript (gene) version]
GPL11532	GSE78699	GSE78699_series_matrix.txt.gz.anno.tsv	GSM2072815	characteristics_ch1_cell.type	\bcd14((pos)|\+)?\b	CD14-posi	Monocytes	CD14-positive monocytes	in situ oligonucleotide	[HuGene-1_1-st] Affymetrix Human Gene 1.1 ST Array [transcript (gene) version]
GPL11532	GSE106475	GSE106475_series_matrix.txt.gz.anno.tsv	GSM2838553	characteristics_ch1_cell.type	cd8((pos)|\+)	CD8+ T ce	CD8 T cells	CD8+ T cells	in situ oligonucleotide	[HuGene-1_1-st] Affymetrix Human Gene 1.1 ST Array [transcript (gene) version]
GPL11532	GSE53232	GSE53232_series_matrix.txt.gz.anno.tsv	GSM1288189	characteristics_ch1_cell.type	PBMC	lls (PBMCs)	PBMC	peripheral blood mononuclear cells (PBMCs)	in situ oligonucleotide	[HuGene-1_1-st] Affymetrix Human Gene 1.1 ST Array [transcript (gene) version]
GPL11532	GSE104619	GSE104619-GPL11532_series_matrix.txt.gz.anno.tsv	GSM2804173	characteristics_ch1_tissue	\bfibroblast	uman fibroblasts (NH	fibroblast	Primary human fibroblasts (NHDF)	in situ oligonucleotide	[HuGene-1_1-st] Affymetrix Human Gene 1.1 ST Array [transcript (gene) version]
GPL11532	GSE53232	GSE53232_series_matrix.txt.gz.anno.tsv	GSM1288272	characteristics_ch1_cell.type	PBMC	lls (PBMCs)	PBMC	peripheral blood mononuclear cells (PBMCs)	in situ oligonucleotide	[HuGene-1_1-st] Affymetrix Human Gene 1.1 ST Array [transcript (gene) version]
GPL11532	GSE104619	GSE104619-GPL11532_series_matrix.txt.gz.anno.tsv	GSM2804186	characteristics_ch1_tissue	\bfibroblast	uman fibroblasts (NH	fibroblast	Primary human fibroblasts (NHDF)	in situ oligonucleotide	[HuGene-1_1-st] Affymetrix Human Gene 1.1 ST Array [transcript (gene) version]
GPL11532	GSE78699	GSE78699_series_matrix.txt.gz.anno.tsv	GSM2072812	characteristics_ch1_cell.type	\bcd14((pos)|\+)?\b	CD14-posi	Monocytes	CD14-positive monocytes	in situ oligonucleotide	[HuGene-1_1-st] Affymetrix Human Gene 1.1 ST Array [transcript (gene) version]
GPL11532	GSE59860	GSE59860-GPL11532_series_matrix.txt.gz.anno.tsv	GSM1416916	source_name_ch1	memory.?CD4((pos)|\+)?.?T(.?cell)?	uman Memory CD4 T Cell	Memory CD4 T cells	Human Memory CD4 T Cell	in situ oligonucleotide	[HuGene-1_1-st] Affymetrix Human Gene 1.1 ST Array [transcript (gene) version]
GPL11532	GSE59860	GSE59860-GPL11532_series_matrix.txt.gz.anno.tsv	GSM1416915	source_name_ch1	memory.?CD4((pos)|\+)?.?T(.?cell)?	uman Memory CD4 T Cell	Memory CD4 T cells	Human Memory CD4 T Cell	in situ oligonucleotide	[HuGene-1_1-st] Affymetrix Human Gene 1.1 ST Array [transcript (gene) version]
GPL11532	GSE54058	GSE54058_series_matrix.txt.gz.anno.tsv	GSM1306554	source_name_ch1	\bfibroblast	ale) fibroblasts 106	fibroblast	Normal human foreskin (male) fibroblasts 1064Sk	in situ oligonucleotide	[HuGene-1_1-st] Affymetrix Human Gene 1.1 ST Array [transcript (gene) version]
GPL11532	GSE58684	GSE58684_series_matrix.txt.gz.anno.tsv	GSM1416912	source_name_ch1	Na.ve.?CD4((pos)|\+|\b)	uman Naive CD4 T Ce	Naive CD4 T cells	Human Naive CD4 T Cell	in situ oligonucleotide	[HuGene-1_1-st] Affymetrix Human Gene 1.1 ST Array [transcript (gene) version]
GPL11532	GSE45593	GSE45593-GPL11532_series_matrix.txt.gz.anno.tsv	GSM1110234	title	PBMC	PBMC_2_53	PBMC	PBMC_2_53	in situ oligonucleotide	[HuGene-1_1-st] Affymetrix Human Gene 1.1 ST Array [transcript (gene) version]
GPL11532	GSE104617	GSE104617_series_matrix.txt.gz.anno.tsv	GSM2804177	characteristics_ch1_tissue	\bfibroblast	uman fibroblasts (NH	fibroblast	Primary human fibroblasts (NHDF)	in situ oligonucleotide	[HuGene-1_1-st] Affymetrix Human Gene 1.1 ST Array [transcript (gene) version]
GPL11532	GSE45593	GSE45593-GPL11532_series_matrix.txt.gz.anno.tsv	GSM1110227	title	PBMC	PBMC_1_24	PBMC	PBMC_1_24	in situ oligonucleotide	[HuGene-1_1-st] Affymetrix Human Gene 1.1 ST Array [transcript (gene) version]
GPL11532	GSE78699	GSE78699_series_matrix.txt.gz.anno.tsv	GSM2072814	characteristics_ch1_cell.type	\bcd14((pos)|\+)?\b	CD14-posi	Monocytes	CD14-positive monocytes	in situ oligonucleotide	[HuGene-1_1-st] Affymetrix Human Gene 1.1 ST Array [transcript (gene) version]
GPL11532	GSE106475	GSE106475_series_matrix.txt.gz.anno.tsv	GSM2838547	characteristics_ch1_cell.type	cd8((pos)|\+)	CD8+ T ce	CD8 T cells	CD8+ T cells	in situ oligonucleotide	[HuGene-1_1-st] Affymetrix Human Gene 1.1 ST Array [transcript (gene) version]
GPL11532	GSE57199	GSE57199_series_matrix.txt.gz.anno.tsv	GSM1377013	source_name_ch1	\bfibroblast	skin fibroblast cell	fibroblast	Immortalized human foreskin fibroblast cells	in situ oligonucleotide	[HuGene-1_1-st] Affymetrix Human Gene 1.1 ST Array [transcript (gene) version]
GPL11532	GSE53232	GSE53232_series_matrix.txt.gz.anno.tsv	GSM1288248	characteristics_ch1_cell.type	PBMC	lls (PBMCs)	PBMC	peripheral blood mononuclear cells (PBMCs)	in situ oligonucleotide	[HuGene-1_1-st] Affymetrix Human Gene 1.1 ST Array [transcript (gene) version]
GPL11532	GSE53232	GSE53232_series_matrix.txt.gz.anno.tsv	GSM1288274	characteristics_ch1_cell.type	PBMC	lls (PBMCs)	PBMC	peripheral blood mononuclear cells (PBMCs)	in situ oligonucleotide	[HuGene-1_1-st] Affymetrix Human Gene 1.1 ST Array [transcript (gene) version]
GPL11532	GSE53232	GSE53232_series_matrix.txt.gz.anno.tsv	GSM1288294	characteristics_ch1_cell.type	PBMC	lls (PBMCs)	PBMC	peripheral blood mononuclear cells (PBMCs)	in situ oligonucleotide	[HuGene-1_1-st] Affymetrix Human Gene 1.1 ST Array [transcript (gene) version]
GPL11532	GSE78699	GSE78699_series_matrix.txt.gz.anno.tsv	GSM2072810	characteristics_ch1_cell.type	\bcd14((pos)|\+)?\b	CD14-posi	Monocytes	CD14-positive monocytes	in situ oligonucleotide	[HuGene-1_1-st] Affymetrix Human Gene 1.1 ST Array [transcript (gene) version]
GPL11532	GSE58684	GSE58684_series_matrix.txt.gz.anno.tsv	GSM1416920	source_name_ch1	memory.?CD4((pos)|\+)?.?T(.?cell)?	uman Memory CD4 T Cell	Memory CD4 T cells	Human Memory CD4 T Cell	in situ oligonucleotide	[HuGene-1_1-st] Affymetrix Human Gene 1.1 ST Array [transcript (gene) version]
GPL11532	GSE78699	GSE78699_series_matrix.txt.gz.anno.tsv	GSM2072811	characteristics_ch1_cell.type	\bcd14((pos)|\+)?\b	CD14-posi	Monocytes	CD14-positive monocytes	in situ oligonucleotide	[HuGene-1_1-st] Affymetrix Human Gene 1.1 ST Array [transcript (gene) version]
GPL11532	GSE45593	GSE45593-GPL11532_series_matrix.txt.gz.anno.tsv	GSM1110235	title	PBMC	PBMC_3-0	PBMC	PBMC_3-0	in situ oligonucleotide	[HuGene-1_1-st] Affymetrix Human Gene 1.1 ST Array [transcript (gene) version]
GPL11532	GSE50838	GSE50838_series_matrix.txt.gz.anno.tsv	GSM1231011	characteristics_ch1_cell.subtype	NK(_|-|\b)	fied NK cell	NK cells	purified NK cells	in situ oligonucleotide	[HuGene-1_1-st] Affymetrix Human Gene 1.1 ST Array [transcript (gene) version]
GPL11532	GSE53232	GSE53232_series_matrix.txt.gz.anno.tsv	GSM1288223	characteristics_ch1_cell.type	PBMC	lls (PBMCs)	PBMC	peripheral blood mononuclear cells (PBMCs)	in situ oligonucleotide	[HuGene-1_1-st] Affymetrix Human Gene 1.1 ST Array [transcript (gene) version]
GPL11532	GSE58684	GSE58684_series_matrix.txt.gz.anno.tsv	GSM1416922	source_name_ch1	Na.ve.?CD4((pos)|\+|\b)	uman Naive CD4 T Ce	Naive CD4 T cells	Human Naive CD4 T Cell	in situ oligonucleotide	[HuGene-1_1-st] Affymetrix Human Gene 1.1 ST Array [transcript (gene) version]
GPL11532	GSE106475	GSE106475_series_matrix.txt.gz.anno.tsv	GSM2838554	characteristics_ch1_cell.type	cd8((pos)|\+)	CD8+ T ce	CD8 T cells	CD8+ T cells	in situ oligonucleotide	[HuGene-1_1-st] Affymetrix Human Gene 1.1 ST Array [transcript (gene) version]
GPL11532	GSE59860	GSE59860-GPL11532_series_matrix.txt.gz.anno.tsv	GSM1416910	source_name_ch1	Na.ve.?CD4((pos)|\+|\b)	uman Naive CD4 T Ce	Naive CD4 T cells	Human Naive CD4 T Cell	in situ oligonucleotide	[HuGene-1_1-st] Affymetrix Human Gene 1.1 ST Array [transcript (gene) version]
GPL11532	GSE50840	GSE50840-GPL11532_series_matrix.txt.gz.anno.tsv	GSM1231007	characteristics_ch1_cell.subtype	NK(_|-|\b)	fied NK cell	NK cells	purified NK cells	in situ oligonucleotide	[HuGene-1_1-st] Affymetrix Human Gene 1.1 ST Array [transcript (gene) version]
GPL11532	GSE53232	GSE53232_series_matrix.txt.gz.anno.tsv	GSM1288182	characteristics_ch1_cell.type	PBMC	lls (PBMCs)	PBMC	peripheral blood mononuclear cells (PBMCs)	in situ oligonucleotide	[HuGene-1_1-st] Affymetrix Human Gene 1.1 ST Array [transcript (gene) version]
GPL11532	GSE53232	GSE53232_series_matrix.txt.gz.anno.tsv	GSM1288249	characteristics_ch1_cell.type	PBMC	lls (PBMCs)	PBMC	peripheral blood mononuclear cells (PBMCs)	in situ oligonucleotide	[HuGene-1_1-st] Affymetrix Human Gene 1.1 ST Array [transcript (gene) version]
GPL11532	GSE104617	GSE104617_series_matrix.txt.gz.anno.tsv	GSM2804185	characteristics_ch1_tissue	\bfibroblast	uman fibroblasts (NH	fibroblast	Primary human fibroblasts (NHDF)	in situ oligonucleotide	[HuGene-1_1-st] Affymetrix Human Gene 1.1 ST Array [transcript (gene) version]
GPL11532	GSE53232	GSE53232_series_matrix.txt.gz.anno.tsv	GSM1288250	characteristics_ch1_cell.type	PBMC	lls (PBMCs)	PBMC	peripheral blood mononuclear cells (PBMCs)	in situ oligonucleotide	[HuGene-1_1-st] Affymetrix Human Gene 1.1 ST Array [transcript (gene) version]
GPL11532	GSE50840	GSE50840-GPL11532_series_matrix.txt.gz.anno.tsv	GSM1231017	characteristics_ch1_cell.subtype	NK(_|-|\b)	fied NK cell	NK cells	purified NK cells	in situ oligonucleotide	[HuGene-1_1-st] Affymetrix Human Gene 1.1 ST Array [transcript (gene) version]
GPL11532	GSE54627	GSE54627_series_matrix.txt.gz.anno.tsv	GSM1320128	source_name_ch1	Th17.*cd4((pos)|\+)?	Th17 CD4 T ce	Th17 cells	Th17 CD4 T cells	in situ oligonucleotide	[HuGene-1_1-st] Affymetrix Human Gene 1.1 ST Array [transcript (gene) version]
GPL11532	GSE53232	GSE53232_series_matrix.txt.gz.anno.tsv	GSM1288221	characteristics_ch1_cell.type	PBMC	lls (PBMCs)	PBMC	peripheral blood mononuclear cells (PBMCs)	in situ oligonucleotide	[HuGene-1_1-st] Affymetrix Human Gene 1.1 ST Array [transcript (gene) version]
GPL11532	GSE54627	GSE54627_series_matrix.txt.gz.anno.tsv	GSM1320121	source_name_ch1	Th17.*cd4((pos)|\+)?	Th17 CD4 T ce	Th17 cells	Th17 CD4 T cells + IFNa	in situ oligonucleotide	[HuGene-1_1-st] Affymetrix Human Gene 1.1 ST Array [transcript (gene) version]
GPL11532	GSE53232	GSE53232_series_matrix.txt.gz.anno.tsv	GSM1288211	characteristics_ch1_cell.type	PBMC	lls (PBMCs)	PBMC	peripheral blood mononuclear cells (PBMCs)	in situ oligonucleotide	[HuGene-1_1-st] Affymetrix Human Gene 1.1 ST Array [transcript (gene) version]
GPL11532	GSE106475	GSE106475_series_matrix.txt.gz.anno.tsv	GSM2838558	characteristics_ch1_cell.type	cd8((pos)|\+)	CD8+ T ce	CD8 T cells	CD8+ T cells	in situ oligonucleotide	[HuGene-1_1-st] Affymetrix Human Gene 1.1 ST Array [transcript (gene) version]
GPL11532	GSE53232	GSE53232_series_matrix.txt.gz.anno.tsv	GSM1288185	characteristics_ch1_cell.type	PBMC	lls (PBMCs)	PBMC	peripheral blood mononuclear cells (PBMCs)	in situ oligonucleotide	[HuGene-1_1-st] Affymetrix Human Gene 1.1 ST Array [transcript (gene) version]
GPL11532	GSE40484	GSE40484_series_matrix.txt.gz.anno.tsv	GSM994860	characteristics_ch1_cell.population	monocytes?	D16+ monocytes	Monocytes	CD14dimCD16+ monocytes	in situ oligonucleotide	[HuGene-1_1-st] Affymetrix Human Gene 1.1 ST Array [transcript (gene) version]
GPL11532	GSE53232	GSE53232_series_matrix.txt.gz.anno.tsv	GSM1288225	characteristics_ch1_cell.type	PBMC	lls (PBMCs)	PBMC	peripheral blood mononuclear cells (PBMCs)	in situ oligonucleotide	[HuGene-1_1-st] Affymetrix Human Gene 1.1 ST Array [transcript (gene) version]
GPL11532	GSE41505	GSE41505_series_matrix.txt.gz.anno.tsv	GSM1018424	characteristics_ch1_cell.type	PBMC	lls (PBMCs)	PBMC	peripheral blood mononuclear cells (PBMCs)	in situ oligonucleotide	[HuGene-1_1-st] Affymetrix Human Gene 1.1 ST Array [transcript (gene) version]
GPL11532	GSE54627	GSE54627_series_matrix.txt.gz.anno.tsv	GSM1320134	title	\bTh2(_|-|\b)(?!neg)	Th2_Donor	Th2 cells	Th2_Donor2_Day5+4hours	in situ oligonucleotide	[HuGene-1_1-st] Affymetrix Human Gene 1.1 ST Array [transcript (gene) version]
GPL11532	GSE57199	GSE57199_series_matrix.txt.gz.anno.tsv	GSM1377015	source_name_ch1	\bfibroblast	skin fibroblast cell	fibroblast	Immortalized human foreskin fibroblast cells	in situ oligonucleotide	[HuGene-1_1-st] Affymetrix Human Gene 1.1 ST Array [transcript (gene) version]
GPL11532	GSE53232	GSE53232_series_matrix.txt.gz.anno.tsv	GSM1288273	characteristics_ch1_cell.type	PBMC	lls (PBMCs)	PBMC	peripheral blood mononuclear cells (PBMCs)	in situ oligonucleotide	[HuGene-1_1-st] Affymetrix Human Gene 1.1 ST Array [transcript (gene) version]
GPL11532	GSE54627	GSE54627_series_matrix.txt.gz.anno.tsv	GSM1320135	title	\bTh2(_|-|\b)(?!neg)	Th2+IFNa	Th2 cells	Th2+IFNa_Donor2_Day5+4hours	in situ oligonucleotide	[HuGene-1_1-st] Affymetrix Human Gene 1.1 ST Array [transcript (gene) version]
GPL11532	GSE54627	GSE54627_series_matrix.txt.gz.anno.tsv	GSM1320102	source_name_ch1	\bTh2(_|-|\b)(?!neg)	Th2 CD4	Th2 cells	Th2 CD4 T cells	in situ oligonucleotide	[HuGene-1_1-st] Affymetrix Human Gene 1.1 ST Array [transcript (gene) version]
GPL11532	GSE106475	GSE106475_series_matrix.txt.gz.anno.tsv	GSM2838557	characteristics_ch1_cell.type	cd8((pos)|\+)	CD8+ T ce	CD8 T cells	CD8+ T cells	in situ oligonucleotide	[HuGene-1_1-st] Affymetrix Human Gene 1.1 ST Array [transcript (gene) version]
GPL11532	GSE53232	GSE53232_series_matrix.txt.gz.anno.tsv	GSM1288295	characteristics_ch1_cell.type	PBMC	lls (PBMCs)	PBMC	peripheral blood mononuclear cells (PBMCs)	in situ oligonucleotide	[HuGene-1_1-st] Affymetrix Human Gene 1.1 ST Array [transcript (gene) version]
GPL11532	GSE58684	GSE58684_series_matrix.txt.gz.anno.tsv	GSM1416927	source_name_ch1	memory.?CD4((pos)|\+)?.?T(.?cell)?	uman Memory CD4 T Cell	Memory CD4 T cells	Human Memory CD4 T Cell	in situ oligonucleotide	[HuGene-1_1-st] Affymetrix Human Gene 1.1 ST Array [transcript (gene) version]
GPL11532	GSE58684	GSE58684_series_matrix.txt.gz.anno.tsv	GSM1416921	source_name_ch1	Na.ve.?CD4((pos)|\+|\b)	uman Naive CD4 T Ce	Naive CD4 T cells	Human Naive CD4 T Cell	in situ oligonucleotide	[HuGene-1_1-st] Affymetrix Human Gene 1.1 ST Array [transcript (gene) version]
GPL11532	GSE106475	GSE106475_series_matrix.txt.gz.anno.tsv	GSM2838551	characteristics_ch1_cell.type	cd8((pos)|\+)	CD8+ T ce	CD8 T cells	CD8+ T cells	in situ oligonucleotide	[HuGene-1_1-st] Affymetrix Human Gene 1.1 ST Array [transcript (gene) version]
GPL11532	GSE58684	GSE58684_series_matrix.txt.gz.anno.tsv	GSM1416928	source_name_ch1	memory.?CD4((pos)|\+)?.?T(.?cell)?	uman Memory CD4 T Cell	Memory CD4 T cells	Human Memory CD4 T Cell	in situ oligonucleotide	[HuGene-1_1-st] Affymetrix Human Gene 1.1 ST Array [transcript (gene) version]
GPL11532	GSE106475	GSE106475_series_matrix.txt.gz.anno.tsv	GSM2838550	characteristics_ch1_cell.type	cd8((pos)|\+)	CD8+ T ce	CD8 T cells	CD8+ T cells	in situ oligonucleotide	[HuGene-1_1-st] Affymetrix Human Gene 1.1 ST Array [transcript (gene) version]
GPL11532	GSE106475	GSE106475_series_matrix.txt.gz.anno.tsv	GSM2838572	characteristics_ch1_cell.type	cd8((pos)|\+)	CD8+ T ce	CD8 T cells	CD8+ T cells	in situ oligonucleotide	[HuGene-1_1-st] Affymetrix Human Gene 1.1 ST Array [transcript (gene) version]
GPL11532	GSE106475	GSE106475_series_matrix.txt.gz.anno.tsv	GSM2838548	characteristics_ch1_cell.type	cd8((pos)|\+)	CD8+ T ce	CD8 T cells	CD8+ T cells	in situ oligonucleotide	[HuGene-1_1-st] Affymetrix Human Gene 1.1 ST Array [transcript (gene) version]
GPL11532	GSE49058	GSE49058_series_matrix.txt.gz.anno.tsv	GSM1193123	title	PBMC	PBMC_Ctrl	PBMC	PBMC_Ctrl_subj7	in situ oligonucleotide	[HuGene-1_1-st] Affymetrix Human Gene 1.1 ST Array [transcript (gene) version]
GPL11532	GSE102046	GSE102046_series_matrix.txt.gz.anno.tsv	GSM2722392	source_name_ch1	monocytes?	onor monocytes	Monocytes	healthy donor monocytes	in situ oligonucleotide	[HuGene-1_1-st] Affymetrix Human Gene 1.1 ST Array [transcript (gene) version]
GPL11532	GSE59860	GSE59860-GPL11532_series_matrix.txt.gz.anno.tsv	GSM1416917	source_name_ch1	memory.?CD4((pos)|\+)?.?T(.?cell)?	uman Memory CD4 T Cell	Memory CD4 T cells	Human Memory CD4 T Cell	in situ oligonucleotide	[HuGene-1_1-st] Affymetrix Human Gene 1.1 ST Array [transcript (gene) version]
GPL11532	GSE29770	GSE29770_series_matrix.txt.gz.anno.tsv	GSM738122	characteristics_ch1_cell.type	\bfibroblast	BJ1 fibroblasts	fibroblast	ZiNPC derived from BJ1 fibroblasts	in situ oligonucleotide	[HuGene-1_1-st] Affymetrix Human Gene 1.1 ST Array [transcript (gene) version]
GPL11532	GSE102046	GSE102046_series_matrix.txt.gz.anno.tsv	GSM2722393	source_name_ch1	monocytes?	onor monocytes	Monocytes	healthy donor monocytes	in situ oligonucleotide	[HuGene-1_1-st] Affymetrix Human Gene 1.1 ST Array [transcript (gene) version]
GPL11532	GSE62333	GSE62333_series_matrix.txt.gz.anno.tsv	GSM1525426	characteristics_ch1_cell.type	\bfibroblast	fibroblast	fibroblast	fibroblast	in situ oligonucleotide	[HuGene-1_1-st] Affymetrix Human Gene 1.1 ST Array [transcript (gene) version]
GPL11532	GSE54058	GSE54058_series_matrix.txt.gz.anno.tsv	GSM1306545	source_name_ch1	\bfibroblast	ale) fibroblasts 106	fibroblast	Normal human foreskin (male) fibroblasts 1064Sk	in situ oligonucleotide	[HuGene-1_1-st] Affymetrix Human Gene 1.1 ST Array [transcript (gene) version]
GPL11532	GSE62333	GSE62333_series_matrix.txt.gz.anno.tsv	GSM1525424	characteristics_ch1_cell.type	\bfibroblast	fibroblast	fibroblast	fibroblast	in situ oligonucleotide	[HuGene-1_1-st] Affymetrix Human Gene 1.1 ST Array [transcript (gene) version]
GPL11532	GSE78699	GSE78699_series_matrix.txt.gz.anno.tsv	GSM2072809	characteristics_ch1_cell.type	\bcd14((pos)|\+)?\b	CD14-posi	Monocytes	CD14-positive monocytes	in situ oligonucleotide	[HuGene-1_1-st] Affymetrix Human Gene 1.1 ST Array [transcript (gene) version]
GPL11532	GSE49058	GSE49058_series_matrix.txt.gz.anno.tsv	GSM1193121	title	PBMC	PBMC_Ctrl	PBMC	PBMC_Ctrl_subj5	in situ oligonucleotide	[HuGene-1_1-st] Affymetrix Human Gene 1.1 ST Array [transcript (gene) version]
GPL11532	GSE50838	GSE50838_series_matrix.txt.gz.anno.tsv	GSM1231012	characteristics_ch1_cell.subtype	NK(_|-|\b)	fied NK cell	NK cells	purified NK cells	in situ oligonucleotide	[HuGene-1_1-st] Affymetrix Human Gene 1.1 ST Array [transcript (gene) version]
GPL11532	GSE40484	GSE40484_series_matrix.txt.gz.anno.tsv	GSM994857	characteristics_ch1_cell.population	monocytes?	D16+ monocytes	Monocytes	CD14dimCD16+ monocytes	in situ oligonucleotide	[HuGene-1_1-st] Affymetrix Human Gene 1.1 ST Array [transcript (gene) version]
GPL11532	GSE53232	GSE53232_series_matrix.txt.gz.anno.tsv	GSM1288271	characteristics_ch1_cell.type	PBMC	lls (PBMCs)	PBMC	peripheral blood mononuclear cells (PBMCs)	in situ oligonucleotide	[HuGene-1_1-st] Affymetrix Human Gene 1.1 ST Array [transcript (gene) version]
GPL11532	GSE78699	GSE78699_series_matrix.txt.gz.anno.tsv	GSM2072817	characteristics_ch1_cell.type	\bcd14((pos)|\+)?\b	CD14-posi	Monocytes	CD14-positive monocytes	in situ oligonucleotide	[HuGene-1_1-st] Affymetrix Human Gene 1.1 ST Array [transcript (gene) version]
GPL11532	GSE104616	GSE104616_series_matrix.txt.gz.anno.tsv	GSM2804156	characteristics_ch1_tissue	\bfibroblast	uman fibroblasts (NH	fibroblast	Primary human fibroblasts (NHDF)	in situ oligonucleotide	[HuGene-1_1-st] Affymetrix Human Gene 1.1 ST Array [transcript (gene) version]
GPL11532	GSE41505	GSE41505_series_matrix.txt.gz.anno.tsv	GSM1018425	characteristics_ch1_cell.type	PBMC	lls (PBMCs)	PBMC	peripheral blood mononuclear cells (PBMCs)	in situ oligonucleotide	[HuGene-1_1-st] Affymetrix Human Gene 1.1 ST Array [transcript (gene) version]
GPL11532	GSE62333	GSE62333_series_matrix.txt.gz.anno.tsv	GSM1525429	characteristics_ch1_cell.type	\bfibroblast	fibroblast	fibroblast	fibroblast	in situ oligonucleotide	[HuGene-1_1-st] Affymetrix Human Gene 1.1 ST Array [transcript (gene) version]
GPL11532	GSE58684	GSE58684_series_matrix.txt.gz.anno.tsv	GSM1416923	source_name_ch1	Na.ve.?CD4((pos)|\+|\b)	uman Naive CD4 T Ce	Naive CD4 T cells	Human Naive CD4 T Cell	in situ oligonucleotide	[HuGene-1_1-st] Affymetrix Human Gene 1.1 ST Array [transcript (gene) version]
GPL11532	GSE40484	GSE40484_series_matrix.txt.gz.anno.tsv	GSM994858	characteristics_ch1_cell.population	\bd(endriti)?c.?cell	Dendritic cells BDC	Dendritic cells	Dendritic cells BDCA1	in situ oligonucleotide	[HuGene-1_1-st] Affymetrix Human Gene 1.1 ST Array [transcript (gene) version]
GPL11532	GSE104617	GSE104617_series_matrix.txt.gz.anno.tsv	GSM2804186	characteristics_ch1_tissue	\bfibroblast	uman fibroblasts (NH	fibroblast	Primary human fibroblasts (NHDF)	in situ oligonucleotide	[HuGene-1_1-st] Affymetrix Human Gene 1.1 ST Array [transcript (gene) version]
GPL11532	GSE62333	GSE62333_series_matrix.txt.gz.anno.tsv	GSM1525431	characteristics_ch1_cell.type	\bfibroblast	fibroblast	fibroblast	fibroblast	in situ oligonucleotide	[HuGene-1_1-st] Affymetrix Human Gene 1.1 ST Array [transcript (gene) version]
GPL11532	GSE53232	GSE53232_series_matrix.txt.gz.anno.tsv	GSM1288247	characteristics_ch1_cell.type	PBMC	lls (PBMCs)	PBMC	peripheral blood mononuclear cells (PBMCs)	in situ oligonucleotide	[HuGene-1_1-st] Affymetrix Human Gene 1.1 ST Array [transcript (gene) version]
GPL11532	GSE78699	GSE78699_series_matrix.txt.gz.anno.tsv	GSM2072808	characteristics_ch1_cell.type	\bcd14((pos)|\+)?\b	CD14-posi	Monocytes	CD14-positive monocytes	in situ oligonucleotide	[HuGene-1_1-st] Affymetrix Human Gene 1.1 ST Array [transcript (gene) version]
GPL11532	GSE104617	GSE104617_series_matrix.txt.gz.anno.tsv	GSM2804172	characteristics_ch1_tissue	\bfibroblast	uman fibroblasts (NH	fibroblast	Primary human fibroblasts (NHDF)	in situ oligonucleotide	[HuGene-1_1-st] Affymetrix Human Gene 1.1 ST Array [transcript (gene) version]
GPL11532	GSE53232	GSE53232_series_matrix.txt.gz.anno.tsv	GSM1288308	characteristics_ch1_cell.type	PBMC	lls (PBMCs)	PBMC	peripheral blood mononuclear cells (PBMCs)	in situ oligonucleotide	[HuGene-1_1-st] Affymetrix Human Gene 1.1 ST Array [transcript (gene) version]
GPL11532	GSE104619	GSE104619-GPL11532_series_matrix.txt.gz.anno.tsv	GSM2804170	characteristics_ch1_tissue	\bfibroblast	uman fibroblasts (NH	fibroblast	Primary human fibroblasts (NHDF)	in situ oligonucleotide	[HuGene-1_1-st] Affymetrix Human Gene 1.1 ST Array [transcript (gene) version]
GPL11532	GSE59860	GSE59860-GPL11532_series_matrix.txt.gz.anno.tsv	GSM1416919	source_name_ch1	memory.?CD4((pos)|\+)?.?T(.?cell)?	uman Memory CD4 T Cell	Memory CD4 T cells	Human Memory CD4 T Cell	in situ oligonucleotide	[HuGene-1_1-st] Affymetrix Human Gene 1.1 ST Array [transcript (gene) version]
GPL11532	GSE62333	GSE62333_series_matrix.txt.gz.anno.tsv	GSM1525454	characteristics_ch1_cell.type	\bfibroblast	fibroblast	fibroblast	fibroblast	in situ oligonucleotide	[HuGene-1_1-st] Affymetrix Human Gene 1.1 ST Array [transcript (gene) version]
GPL11532	GSE54627	GSE54627_series_matrix.txt.gz.anno.tsv	GSM1320127	title	\bTh2(_|-|\b)(?!neg)	Th2+IFNa	Th2 cells	Th2+IFNa_Donor1_Day5+4hours	in situ oligonucleotide	[HuGene-1_1-st] Affymetrix Human Gene 1.1 ST Array [transcript (gene) version]
GPL11532	GSE41505	GSE41505_series_matrix.txt.gz.anno.tsv	GSM1018423	characteristics_ch1_cell.type	PBMC	lls (PBMCs)	PBMC	peripheral blood mononuclear cells (PBMCs)	in situ oligonucleotide	[HuGene-1_1-st] Affymetrix Human Gene 1.1 ST Array [transcript (gene) version]
GPL11532	GSE45593	GSE45593-GPL11532_series_matrix.txt.gz.anno.tsv	GSM1110246	title	PBMC	PBMC_5-0	PBMC	PBMC_5-0	in situ oligonucleotide	[HuGene-1_1-st] Affymetrix Human Gene 1.1 ST Array [transcript (gene) version]
GPL11532	GSE59860	GSE59860-GPL11532_series_matrix.txt.gz.anno.tsv	GSM1416918	source_name_ch1	memory.?CD4((pos)|\+)?.?T(.?cell)?	uman Memory CD4 T Cell	Memory CD4 T cells	Human Memory CD4 T Cell	in situ oligonucleotide	[HuGene-1_1-st] Affymetrix Human Gene 1.1 ST Array [transcript (gene) version]
GPL11532	GSE40484	GSE40484_series_matrix.txt.gz.anno.tsv	GSM994840	characteristics_ch1_cell.population	\bcd14((pos)|\+)?\b	CD14+CD16-	Monocytes	CD14+CD16- monocytes	in situ oligonucleotide	[HuGene-1_1-st] Affymetrix Human Gene 1.1 ST Array [transcript (gene) version]
GPL11532	GSE104617	GSE104617_series_matrix.txt.gz.anno.tsv	GSM2804178	characteristics_ch1_tissue	\bfibroblast	uman fibroblasts (NH	fibroblast	Primary human fibroblasts (NHDF)	in situ oligonucleotide	[HuGene-1_1-st] Affymetrix Human Gene 1.1 ST Array [transcript (gene) version]
GPL11532	GSE62333	GSE62333_series_matrix.txt.gz.anno.tsv	GSM1525432	characteristics_ch1_cell.type	\bfibroblast	fibroblast	fibroblast	fibroblast	in situ oligonucleotide	[HuGene-1_1-st] Affymetrix Human Gene 1.1 ST Array [transcript (gene) version]
GPL11532	GSE50840	GSE50840-GPL11532_series_matrix.txt.gz.anno.tsv	GSM1231016	characteristics_ch1_cell.subtype	NK(_|-|\b)	fied NK cell	NK cells	purified NK cells	in situ oligonucleotide	[HuGene-1_1-st] Affymetrix Human Gene 1.1 ST Array [transcript (gene) version]
GPL11532	GSE58684	GSE58684_series_matrix.txt.gz.anno.tsv	GSM1416911	source_name_ch1	Na.ve.?CD4((pos)|\+|\b)	uman Naive CD4 T Ce	Naive CD4 T cells	Human Naive CD4 T Cell	in situ oligonucleotide	[HuGene-1_1-st] Affymetrix Human Gene 1.1 ST Array [transcript (gene) version]
GPL11532	GSE50840	GSE50840-GPL11532_series_matrix.txt.gz.anno.tsv	GSM1231008	characteristics_ch1_cell.subtype	NK(_|-|\b)	fied NK cell	NK cells	purified NK cells	in situ oligonucleotide	[HuGene-1_1-st] Affymetrix Human Gene 1.1 ST Array [transcript (gene) version]
GPL11532	GSE59860	GSE59860-GPL11532_series_matrix.txt.gz.anno.tsv	GSM1416909	source_name_ch1	Na.ve.?CD4((pos)|\+|\b)	uman Naive CD4 T Ce	Naive CD4 T cells	Human Naive CD4 T Cell	in situ oligonucleotide	[HuGene-1_1-st] Affymetrix Human Gene 1.1 ST Array [transcript (gene) version]
GPL11532	GSE104619	GSE104619-GPL11532_series_matrix.txt.gz.anno.tsv	GSM2804171	characteristics_ch1_tissue	\bfibroblast	uman fibroblasts (NH	fibroblast	Primary human fibroblasts (NHDF)	in situ oligonucleotide	[HuGene-1_1-st] Affymetrix Human Gene 1.1 ST Array [transcript (gene) version]
GPL11532	GSE58315	GSE58315_series_matrix.txt.gz.anno.tsv	GSM1406387	characteristics_ch1_tissue	endotheli(um|al)	neal endothelium	endothelial	corneal endothelium	in situ oligonucleotide	[HuGene-1_1-st] Affymetrix Human Gene 1.1 ST Array [transcript (gene) version]
GPL11532	GSE59860	GSE59860-GPL11532_series_matrix.txt.gz.anno.tsv	GSM1416920	source_name_ch1	memory.?CD4((pos)|\+)?.?T(.?cell)?	uman Memory CD4 T Cell	Memory CD4 T cells	Human Memory CD4 T Cell	in situ oligonucleotide	[HuGene-1_1-st] Affymetrix Human Gene 1.1 ST Array [transcript (gene) version]
GPL11532	GSE53232	GSE53232_series_matrix.txt.gz.anno.tsv	GSM1288227	characteristics_ch1_cell.type	PBMC	lls (PBMCs)	PBMC	peripheral blood mononuclear cells (PBMCs)	in situ oligonucleotide	[HuGene-1_1-st] Affymetrix Human Gene 1.1 ST Array [transcript (gene) version]
GPL11532	GSE54058	GSE54058_series_matrix.txt.gz.anno.tsv	GSM1306550	source_name_ch1	\bfibroblast	ale) fibroblasts 106	fibroblast	Normal human foreskin (male) fibroblasts 1064Sk	in situ oligonucleotide	[HuGene-1_1-st] Affymetrix Human Gene 1.1 ST Array [transcript (gene) version]
GPL11532	GSE58315	GSE58315_series_matrix.txt.gz.anno.tsv	GSM1406386	characteristics_ch1_tissue	endotheli(um|al)	neal endothelium	endothelial	corneal endothelium	in situ oligonucleotide	[HuGene-1_1-st] Affymetrix Human Gene 1.1 ST Array [transcript (gene) version]
GPL11532	GSE54058	GSE54058_series_matrix.txt.gz.anno.tsv	GSM1306552	source_name_ch1	\bfibroblast	ale) fibroblasts 106	fibroblast	Normal human foreskin (male) fibroblasts 1064Sk	in situ oligonucleotide	[HuGene-1_1-st] Affymetrix Human Gene 1.1 ST Array [transcript (gene) version]
GPL11532	GSE53232	GSE53232_series_matrix.txt.gz.anno.tsv	GSM1288251	characteristics_ch1_cell.type	PBMC	lls (PBMCs)	PBMC	peripheral blood mononuclear cells (PBMCs)	in situ oligonucleotide	[HuGene-1_1-st] Affymetrix Human Gene 1.1 ST Array [transcript (gene) version]
GPL11532	GSE106475	GSE106475_series_matrix.txt.gz.anno.tsv	GSM2838556	characteristics_ch1_cell.type	cd8((pos)|\+)	CD8+ T ce	CD8 T cells	CD8+ T cells	in situ oligonucleotide	[HuGene-1_1-st] Affymetrix Human Gene 1.1 ST Array [transcript (gene) version]
GPL11532	GSE58684	GSE58684_series_matrix.txt.gz.anno.tsv	GSM1416910	source_name_ch1	Na.ve.?CD4((pos)|\+|\b)	uman Naive CD4 T Ce	Naive CD4 T cells	Human Naive CD4 T Cell	in situ oligonucleotide	[HuGene-1_1-st] Affymetrix Human Gene 1.1 ST Array [transcript (gene) version]
GPL11532	GSE54627	GSE54627_series_matrix.txt.gz.anno.tsv	GSM1320140	title	\bTh1(_|-|\b)(?!neg)	Th1_Donor	Th1 cells	Th1_Donor3_Day5+4hours	in situ oligonucleotide	[HuGene-1_1-st] Affymetrix Human Gene 1.1 ST Array [transcript (gene) version]
GPL11532	GSE58684	GSE58684_series_matrix.txt.gz.anno.tsv	GSM1416908	source_name_ch1	Na.ve.?CD4((pos)|\+|\b)	uman Naive CD4 T Ce	Naive CD4 T cells	Human Naive CD4 T Cell	in situ oligonucleotide	[HuGene-1_1-st] Affymetrix Human Gene 1.1 ST Array [transcript (gene) version]
GPL11532	GSE104619	GSE104619-GPL11532_series_matrix.txt.gz.anno.tsv	GSM2804172	characteristics_ch1_tissue	\bfibroblast	uman fibroblasts (NH	fibroblast	Primary human fibroblasts (NHDF)	in situ oligonucleotide	[HuGene-1_1-st] Affymetrix Human Gene 1.1 ST Array [transcript (gene) version]
GPL11532	GSE59860	GSE59860-GPL11532_series_matrix.txt.gz.anno.tsv	GSM1416908	source_name_ch1	Na.ve.?CD4((pos)|\+|\b)	uman Naive CD4 T Ce	Naive CD4 T cells	Human Naive CD4 T Cell	in situ oligonucleotide	[HuGene-1_1-st] Affymetrix Human Gene 1.1 ST Array [transcript (gene) version]
GPL11532	GSE58684	GSE58684_series_matrix.txt.gz.anno.tsv	GSM1416915	source_name_ch1	memory.?CD4((pos)|\+)?.?T(.?cell)?	uman Memory CD4 T Cell	Memory CD4 T cells	Human Memory CD4 T Cell	in situ oligonucleotide	[HuGene-1_1-st] Affymetrix Human Gene 1.1 ST Array [transcript (gene) version]
GPL11532	GSE62333	GSE62333_series_matrix.txt.gz.anno.tsv	GSM1525453	characteristics_ch1_cell.type	\bfibroblast	fibroblast	fibroblast	fibroblast	in situ oligonucleotide	[HuGene-1_1-st] Affymetrix Human Gene 1.1 ST Array [transcript (gene) version]
GPL11532	GSE58684	GSE58684_series_matrix.txt.gz.anno.tsv	GSM1416914	source_name_ch1	memory.?CD4((pos)|\+)?.?T(.?cell)?	uman Memory CD4 T Cell	Memory CD4 T cells	Human Memory CD4 T Cell	in situ oligonucleotide	[HuGene-1_1-st] Affymetrix Human Gene 1.1 ST Array [transcript (gene) version]
GPL11532	GSE102046	GSE102046_series_matrix.txt.gz.anno.tsv	GSM2722407	source_name_ch1	monocytes?	onor monocytes	Monocytes	healthy donor monocytes	in situ oligonucleotide	[HuGene-1_1-st] Affymetrix Human Gene 1.1 ST Array [transcript (gene) version]
GPL11532	GSE68255	GSE68255_series_matrix.txt.gz.anno.tsv	GSM1666331	source_name_ch1	\bcd14((pos)|\+)?\b	CD14+CD16-	Monocytes	CD14+CD16- human monocytes, incubation with heat-killed E. coli, 6hr	in situ oligonucleotide	[HuGene-1_1-st] Affymetrix Human Gene 1.1 ST Array [transcript (gene) version]
GPL11532	GSE45593	GSE45593-GPL11532_series_matrix.txt.gz.anno.tsv	GSM1110247	title	PBMC	PBMC_5-11	PBMC	PBMC_5-11	in situ oligonucleotide	[HuGene-1_1-st] Affymetrix Human Gene 1.1 ST Array [transcript (gene) version]
GPL11532	GSE45593	GSE45593-GPL11532_series_matrix.txt.gz.anno.tsv	GSM1110248	title	PBMC	PBMC_5-24	PBMC	PBMC_5-24	in situ oligonucleotide	[HuGene-1_1-st] Affymetrix Human Gene 1.1 ST Array [transcript (gene) version]
GPL11532	GSE104617	GSE104617_series_matrix.txt.gz.anno.tsv	GSM2804184	characteristics_ch1_tissue	\bfibroblast	uman fibroblasts (NH	fibroblast	Primary human fibroblasts (NHDF)	in situ oligonucleotide	[HuGene-1_1-st] Affymetrix Human Gene 1.1 ST Array [transcript (gene) version]
GPL11532	GSE53232	GSE53232_series_matrix.txt.gz.anno.tsv	GSM1288284	characteristics_ch1_cell.type	PBMC	lls (PBMCs)	PBMC	peripheral blood mononuclear cells (PBMCs)	in situ oligonucleotide	[HuGene-1_1-st] Affymetrix Human Gene 1.1 ST Array [transcript (gene) version]
GPL11532	GSE58684	GSE58684_series_matrix.txt.gz.anno.tsv	GSM1416925	source_name_ch1	memory.?CD4((pos)|\+)?.?T(.?cell)?	uman Memory CD4 T Cell	Memory CD4 T cells	Human Memory CD4 T Cell	in situ oligonucleotide	[HuGene-1_1-st] Affymetrix Human Gene 1.1 ST Array [transcript (gene) version]
GPL11532	GSE45593	GSE45593-GPL11532_series_matrix.txt.gz.anno.tsv	GSM1110268	title	PBMC	PBMC_9-18	PBMC	PBMC_9-18	in situ oligonucleotide	[HuGene-1_1-st] Affymetrix Human Gene 1.1 ST Array [transcript (gene) version]
GPL11532	GSE53232	GSE53232_series_matrix.txt.gz.anno.tsv	GSM1288224	characteristics_ch1_cell.type	PBMC	lls (PBMCs)	PBMC	peripheral blood mononuclear cells (PBMCs)	in situ oligonucleotide	[HuGene-1_1-st] Affymetrix Human Gene 1.1 ST Array [transcript (gene) version]
GPL11532	GSE50840	GSE50840-GPL11532_series_matrix.txt.gz.anno.tsv	GSM1231009	characteristics_ch1_cell.subtype	NK(_|-|\b)	fied NK cell	NK cells	purified NK cells	in situ oligonucleotide	[HuGene-1_1-st] Affymetrix Human Gene 1.1 ST Array [transcript (gene) version]
GPL11532	GSE104619	GSE104619-GPL11532_series_matrix.txt.gz.anno.tsv	GSM2804167	characteristics_ch1_tissue	\bfibroblast	uman fibroblasts (NH	fibroblast	Primary human fibroblasts (NHDF)	in situ oligonucleotide	[HuGene-1_1-st] Affymetrix Human Gene 1.1 ST Array [transcript (gene) version]
GPL11532	GSE53232	GSE53232_series_matrix.txt.gz.anno.tsv	GSM1288300	characteristics_ch1_cell.type	PBMC	lls (PBMCs)	PBMC	peripheral blood mononuclear cells (PBMCs)	in situ oligonucleotide	[HuGene-1_1-st] Affymetrix Human Gene 1.1 ST Array [transcript (gene) version]
GPL11532	GSE104619	GSE104619-GPL11532_series_matrix.txt.gz.anno.tsv	GSM2804166	characteristics_ch1_tissue	\bfibroblast	uman fibroblasts (NH	fibroblast	Primary human fibroblasts (NHDF)	in situ oligonucleotide	[HuGene-1_1-st] Affymetrix Human Gene 1.1 ST Array [transcript (gene) version]
GPL11532	GSE54627	GSE54627_series_matrix.txt.gz.anno.tsv	GSM1320129	source_name_ch1	Th17.*cd4((pos)|\+)?	Th17 CD4 T ce	Th17 cells	Th17 CD4 T cells + IFNa	in situ oligonucleotide	[HuGene-1_1-st] Affymetrix Human Gene 1.1 ST Array [transcript (gene) version]
GPL11532	GSE54627	GSE54627_series_matrix.txt.gz.anno.tsv	GSM1320119	source_name_ch1	\bTh2(_|-|\b)(?!neg)	Th2 CD4	Th2 cells	Th2 CD4 T cells + IFNa	in situ oligonucleotide	[HuGene-1_1-st] Affymetrix Human Gene 1.1 ST Array [transcript (gene) version]
GPL11532	GSE59860	GSE59860-GPL11532_series_matrix.txt.gz.anno.tsv	GSM1416914	source_name_ch1	memory.?CD4((pos)|\+)?.?T(.?cell)?	uman Memory CD4 T Cell	Memory CD4 T cells	Human Memory CD4 T Cell	in situ oligonucleotide	[HuGene-1_1-st] Affymetrix Human Gene 1.1 ST Array [transcript (gene) version]
GPL11532	GSE60037	GSE60037_series_matrix.txt.gz.anno.tsv	GSM1464074	characteristics_ch1_differentiation.state	endotheli(um|al)	ge 5 endothelial-like	endothelial	Passage 5 endothelial-like differentiation	in situ oligonucleotide	[HuGene-1_1-st] Affymetrix Human Gene 1.1 ST Array [transcript (gene) version]
GPL11532	GSE53232	GSE53232_series_matrix.txt.gz.anno.tsv	GSM1288210	characteristics_ch1_cell.type	PBMC	lls (PBMCs)	PBMC	peripheral blood mononuclear cells (PBMCs)	in situ oligonucleotide	[HuGene-1_1-st] Affymetrix Human Gene 1.1 ST Array [transcript (gene) version]
GPL11532	GSE53232	GSE53232_series_matrix.txt.gz.anno.tsv	GSM1288265	characteristics_ch1_cell.type	PBMC	lls (PBMCs)	PBMC	peripheral blood mononuclear cells (PBMCs)	in situ oligonucleotide	[HuGene-1_1-st] Affymetrix Human Gene 1.1 ST Array [transcript (gene) version]
GPL11532	GSE54058	GSE54058_series_matrix.txt.gz.anno.tsv	GSM1306548	source_name_ch1	\bfibroblast	ale) fibroblasts 106	fibroblast	Normal human foreskin (male) fibroblasts 1064Sk	in situ oligonucleotide	[HuGene-1_1-st] Affymetrix Human Gene 1.1 ST Array [transcript (gene) version]
GPL11532	GSE58684	GSE58684_series_matrix.txt.gz.anno.tsv	GSM1416909	source_name_ch1	Na.ve.?CD4((pos)|\+|\b)	uman Naive CD4 T Ce	Naive CD4 T cells	Human Naive CD4 T Cell	in situ oligonucleotide	[HuGene-1_1-st] Affymetrix Human Gene 1.1 ST Array [transcript (gene) version]
GPL11532	GSE53232	GSE53232_series_matrix.txt.gz.anno.tsv	GSM1288280	characteristics_ch1_cell.type	PBMC	lls (PBMCs)	PBMC	peripheral blood mononuclear cells (PBMCs)	in situ oligonucleotide	[HuGene-1_1-st] Affymetrix Human Gene 1.1 ST Array [transcript (gene) version]
GPL11532	GSE106475	GSE106475_series_matrix.txt.gz.anno.tsv	GSM2838571	characteristics_ch1_cell.type	cd8((pos)|\+)	CD8+ T ce	CD8 T cells	CD8+ T cells	in situ oligonucleotide	[HuGene-1_1-st] Affymetrix Human Gene 1.1 ST Array [transcript (gene) version]
GPL11532	GSE40484	GSE40484_series_matrix.txt.gz.anno.tsv	GSM994854	characteristics_ch1_cell.population	\bd(endriti)?c.?cell	tory Dendritic cells	Dendritic cells	inflammatory Dendritic cells	in situ oligonucleotide	[HuGene-1_1-st] Affymetrix Human Gene 1.1 ST Array [transcript (gene) version]
GPL11532	GSE53232	GSE53232_series_matrix.txt.gz.anno.tsv	GSM1288198	characteristics_ch1_cell.type	PBMC	lls (PBMCs)	PBMC	peripheral blood mononuclear cells (PBMCs)	in situ oligonucleotide	[HuGene-1_1-st] Affymetrix Human Gene 1.1 ST Array [transcript (gene) version]
GPL11532	GSE102046	GSE102046_series_matrix.txt.gz.anno.tsv	GSM2722408	source_name_ch1	monocytes?	onor monocytes	Monocytes	healthy donor monocytes	in situ oligonucleotide	[HuGene-1_1-st] Affymetrix Human Gene 1.1 ST Array [transcript (gene) version]
GPL11532	GSE50840	GSE50840-GPL11532_series_matrix.txt.gz.anno.tsv	GSM1231006	characteristics_ch1_cell.subtype	NK(_|-|\b)	fied NK cell	NK cells	purified NK cells	in situ oligonucleotide	[HuGene-1_1-st] Affymetrix Human Gene 1.1 ST Array [transcript (gene) version]
GPL11532	GSE106475	GSE106475_series_matrix.txt.gz.anno.tsv	GSM2838545	characteristics_ch1_cell.type	cd8((pos)|\+)	CD8+ T ce	CD8 T cells	CD8+ T cells	in situ oligonucleotide	[HuGene-1_1-st] Affymetrix Human Gene 1.1 ST Array [transcript (gene) version]
GPL11532	GSE45593	GSE45593-GPL11532_series_matrix.txt.gz.anno.tsv	GSM1110245	title	PBMC	PBMC_4_47	PBMC	PBMC_4_47	in situ oligonucleotide	[HuGene-1_1-st] Affymetrix Human Gene 1.1 ST Array [transcript (gene) version]
GPL11532	GSE104616	GSE104616_series_matrix.txt.gz.anno.tsv	GSM2804154	characteristics_ch1_tissue	\bfibroblast	uman fibroblasts (NH	fibroblast	Primary human fibroblasts (NHDF)	in situ oligonucleotide	[HuGene-1_1-st] Affymetrix Human Gene 1.1 ST Array [transcript (gene) version]
GPL11532	GSE102046	GSE102046_series_matrix.txt.gz.anno.tsv	GSM2722391	source_name_ch1	monocytes?	onor monocytes	Monocytes	healthy donor monocytes	in situ oligonucleotide	[HuGene-1_1-st] Affymetrix Human Gene 1.1 ST Array [transcript (gene) version]
GPL11532	GSE104617	GSE104617_series_matrix.txt.gz.anno.tsv	GSM2804175	characteristics_ch1_tissue	\bfibroblast	uman fibroblasts (NH	fibroblast	Primary human fibroblasts (NHDF)	in situ oligonucleotide	[HuGene-1_1-st] Affymetrix Human Gene 1.1 ST Array [transcript (gene) version]
GPL11532	GSE102046	GSE102046_series_matrix.txt.gz.anno.tsv	GSM2722394	source_name_ch1	monocytes?	onor monocytes	Monocytes	healthy donor monocytes	in situ oligonucleotide	[HuGene-1_1-st] Affymetrix Human Gene 1.1 ST Array [transcript (gene) version]
GPL11532	GSE53232	GSE53232_series_matrix.txt.gz.anno.tsv	GSM1288200	characteristics_ch1_cell.type	PBMC	lls (PBMCs)	PBMC	peripheral blood mononuclear cells (PBMCs)	in situ oligonucleotide	[HuGene-1_1-st] Affymetrix Human Gene 1.1 ST Array [transcript (gene) version]
GPL11532	GSE53232	GSE53232_series_matrix.txt.gz.anno.tsv	GSM1288297	characteristics_ch1_cell.type	PBMC	lls (PBMCs)	PBMC	peripheral blood mononuclear cells (PBMCs)	in situ oligonucleotide	[HuGene-1_1-st] Affymetrix Human Gene 1.1 ST Array [transcript (gene) version]
GPL11532	GSE49058	GSE49058_series_matrix.txt.gz.anno.tsv	GSM1193118	title	PBMC	PBMC_Ctrl	PBMC	PBMC_Ctrl_subj2	in situ oligonucleotide	[HuGene-1_1-st] Affymetrix Human Gene 1.1 ST Array [transcript (gene) version]
GPL11532	GSE53232	GSE53232_series_matrix.txt.gz.anno.tsv	GSM1288281	characteristics_ch1_cell.type	PBMC	lls (PBMCs)	PBMC	peripheral blood mononuclear cells (PBMCs)	in situ oligonucleotide	[HuGene-1_1-st] Affymetrix Human Gene 1.1 ST Array [transcript (gene) version]
GPL11532	GSE102046	GSE102046_series_matrix.txt.gz.anno.tsv	GSM2722383	source_name_ch1	monocytes?	onor monocytes	Monocytes	healthy donor monocytes	in situ oligonucleotide	[HuGene-1_1-st] Affymetrix Human Gene 1.1 ST Array [transcript (gene) version]
GPL11532	GSE104619	GSE104619-GPL11532_series_matrix.txt.gz.anno.tsv	GSM2804175	characteristics_ch1_tissue	\bfibroblast	uman fibroblasts (NH	fibroblast	Primary human fibroblasts (NHDF)	in situ oligonucleotide	[HuGene-1_1-st] Affymetrix Human Gene 1.1 ST Array [transcript (gene) version]
GPL11532	GSE53232	GSE53232_series_matrix.txt.gz.anno.tsv	GSM1288304	characteristics_ch1_cell.type	PBMC	lls (PBMCs)	PBMC	peripheral blood mononuclear cells (PBMCs)	in situ oligonucleotide	[HuGene-1_1-st] Affymetrix Human Gene 1.1 ST Array [transcript (gene) version]
GPL11532	GSE40484	GSE40484_series_matrix.txt.gz.anno.tsv	GSM994841	characteristics_ch1_cell.population	monocytes?	D16+ monocytes	Monocytes	CD14dimCD16+ monocytes	in situ oligonucleotide	[HuGene-1_1-st] Affymetrix Human Gene 1.1 ST Array [transcript (gene) version]
GPL11532	GSE62333	GSE62333_series_matrix.txt.gz.anno.tsv	GSM1525428	characteristics_ch1_cell.type	\bfibroblast	fibroblast	fibroblast	fibroblast	in situ oligonucleotide	[HuGene-1_1-st] Affymetrix Human Gene 1.1 ST Array [transcript (gene) version]
GPL11532	GSE53232	GSE53232_series_matrix.txt.gz.anno.tsv	GSM1288209	characteristics_ch1_cell.type	PBMC	lls (PBMCs)	PBMC	peripheral blood mononuclear cells (PBMCs)	in situ oligonucleotide	[HuGene-1_1-st] Affymetrix Human Gene 1.1 ST Array [transcript (gene) version]
GPL11532	GSE29770	GSE29770_series_matrix.txt.gz.anno.tsv	GSM738125	characteristics_ch1_cell.type	\bfibroblast	BJ1 fibroblasts	fibroblast	ZiNPC derived from BJ1 fibroblasts	in situ oligonucleotide	[HuGene-1_1-st] Affymetrix Human Gene 1.1 ST Array [transcript (gene) version]
GPL11532	GSE53232	GSE53232_series_matrix.txt.gz.anno.tsv	GSM1288252	characteristics_ch1_cell.type	PBMC	lls (PBMCs)	PBMC	peripheral blood mononuclear cells (PBMCs)	in situ oligonucleotide	[HuGene-1_1-st] Affymetrix Human Gene 1.1 ST Array [transcript (gene) version]
GPL11532	GSE78699	GSE78699_series_matrix.txt.gz.anno.tsv	GSM2072822	characteristics_ch1_cell.type	\bcd14((pos)|\+)?\b	CD14-posi	Monocytes	CD14-positive monocytes	in situ oligonucleotide	[HuGene-1_1-st] Affymetrix Human Gene 1.1 ST Array [transcript (gene) version]
GPL11532	GSE104619	GSE104619-GPL11532_series_matrix.txt.gz.anno.tsv	GSM2804147	characteristics_ch1_tissue	\bfibroblast	uman fibroblasts (NH	fibroblast	Primary human fibroblasts (NHDF)	in situ oligonucleotide	[HuGene-1_1-st] Affymetrix Human Gene 1.1 ST Array [transcript (gene) version]
GPL11532	GSE49058	GSE49058_series_matrix.txt.gz.anno.tsv	GSM1193119	title	PBMC	PBMC_Ctrl	PBMC	PBMC_Ctrl_subj3	in situ oligonucleotide	[HuGene-1_1-st] Affymetrix Human Gene 1.1 ST Array [transcript (gene) version]
GPL11532	GSE53232	GSE53232_series_matrix.txt.gz.anno.tsv	GSM1288307	characteristics_ch1_cell.type	PBMC	lls (PBMCs)	PBMC	peripheral blood mononuclear cells (PBMCs)	in situ oligonucleotide	[HuGene-1_1-st] Affymetrix Human Gene 1.1 ST Array [transcript (gene) version]
GPL11532	GSE53232	GSE53232_series_matrix.txt.gz.anno.tsv	GSM1288184	characteristics_ch1_cell.type	PBMC	lls (PBMCs)	PBMC	peripheral blood mononuclear cells (PBMCs)	in situ oligonucleotide	[HuGene-1_1-st] Affymetrix Human Gene 1.1 ST Array [transcript (gene) version]
GPL11532	GSE53232	GSE53232_series_matrix.txt.gz.anno.tsv	GSM1288305	characteristics_ch1_cell.type	PBMC	lls (PBMCs)	PBMC	peripheral blood mononuclear cells (PBMCs)	in situ oligonucleotide	[HuGene-1_1-st] Affymetrix Human Gene 1.1 ST Array [transcript (gene) version]
GPL11532	GSE40484	GSE40484_series_matrix.txt.gz.anno.tsv	GSM994844	characteristics_ch1_cell.population	monocytes?	D16+ monocytes	Monocytes	CD14dimCD16+ monocytes	in situ oligonucleotide	[HuGene-1_1-st] Affymetrix Human Gene 1.1 ST Array [transcript (gene) version]
GPL11532	GSE54627	GSE54627_series_matrix.txt.gz.anno.tsv	GSM1320123	title	\bTh0(_|-|\b)(?!neg)	Th0+IFNa	CD4 T cells	Th0+IFNa_Donor1_Day5+4hours	in situ oligonucleotide	[HuGene-1_1-st] Affymetrix Human Gene 1.1 ST Array [transcript (gene) version]
GPL11532	GSE102046	GSE102046_series_matrix.txt.gz.anno.tsv	GSM2722409	source_name_ch1	monocytes?	onor monocytes	Monocytes	healthy donor monocytes	in situ oligonucleotide	[HuGene-1_1-st] Affymetrix Human Gene 1.1 ST Array [transcript (gene) version]
GPL11532	GSE41505	GSE41505_series_matrix.txt.gz.anno.tsv	GSM1018407	characteristics_ch1_cell.type	PBMC	lls (PBMCs)	PBMC	peripheral blood mononuclear cells (PBMCs)	in situ oligonucleotide	[HuGene-1_1-st] Affymetrix Human Gene 1.1 ST Array [transcript (gene) version]
GPL11532	GSE102046	GSE102046_series_matrix.txt.gz.anno.tsv	GSM2722404	source_name_ch1	monocytes?	onor monocytes	Monocytes	healthy donor monocytes	in situ oligonucleotide	[HuGene-1_1-st] Affymetrix Human Gene 1.1 ST Array [transcript (gene) version]
GPL11532	GSE54058	GSE54058_series_matrix.txt.gz.anno.tsv	GSM1306549	source_name_ch1	\bfibroblast	ale) fibroblasts 106	fibroblast	Normal human foreskin (male) fibroblasts 1064Sk	in situ oligonucleotide	[HuGene-1_1-st] Affymetrix Human Gene 1.1 ST Array [transcript (gene) version]
GPL11532	GSE53232	GSE53232_series_matrix.txt.gz.anno.tsv	GSM1288287	characteristics_ch1_cell.type	PBMC	lls (PBMCs)	PBMC	peripheral blood mononuclear cells (PBMCs)	in situ oligonucleotide	[HuGene-1_1-st] Affymetrix Human Gene 1.1 ST Array [transcript (gene) version]
GPL11532	GSE53232	GSE53232_series_matrix.txt.gz.anno.tsv	GSM1288205	characteristics_ch1_cell.type	PBMC	lls (PBMCs)	PBMC	peripheral blood mononuclear cells (PBMCs)	in situ oligonucleotide	[HuGene-1_1-st] Affymetrix Human Gene 1.1 ST Array [transcript (gene) version]
GPL11532	GSE50840	GSE50840-GPL11532_series_matrix.txt.gz.anno.tsv	GSM1231015	characteristics_ch1_cell.subtype	NK(_|-|\b)	fied NK cell	NK cells	purified NK cells	in situ oligonucleotide	[HuGene-1_1-st] Affymetrix Human Gene 1.1 ST Array [transcript (gene) version]
GPL11532	GSE53232	GSE53232_series_matrix.txt.gz.anno.tsv	GSM1288299	characteristics_ch1_cell.type	PBMC	lls (PBMCs)	PBMC	peripheral blood mononuclear cells (PBMCs)	in situ oligonucleotide	[HuGene-1_1-st] Affymetrix Human Gene 1.1 ST Array [transcript (gene) version]
GPL11532	GSE45593	GSE45593-GPL11532_series_matrix.txt.gz.anno.tsv	GSM1110267	title	PBMC	PBMC_9-12	PBMC	PBMC_9-12	in situ oligonucleotide	[HuGene-1_1-st] Affymetrix Human Gene 1.1 ST Array [transcript (gene) version]
GPL11532	GSE45593	GSE45593-GPL11532_series_matrix.txt.gz.anno.tsv	GSM1110225	title	PBMC	PBMC_1_0	PBMC	PBMC_1_0	in situ oligonucleotide	[HuGene-1_1-st] Affymetrix Human Gene 1.1 ST Array [transcript (gene) version]
GPL11532	GSE58684	GSE58684_series_matrix.txt.gz.anno.tsv	GSM1416916	source_name_ch1	memory.?CD4((pos)|\+)?.?T(.?cell)?	uman Memory CD4 T Cell	Memory CD4 T cells	Human Memory CD4 T Cell	in situ oligonucleotide	[HuGene-1_1-st] Affymetrix Human Gene 1.1 ST Array [transcript (gene) version]
GPL11532	GSE59860	GSE59860-GPL11532_series_matrix.txt.gz.anno.tsv	GSM1416928	source_name_ch1	memory.?CD4((pos)|\+)?.?T(.?cell)?	uman Memory CD4 T Cell	Memory CD4 T cells	Human Memory CD4 T Cell	in situ oligonucleotide	[HuGene-1_1-st] Affymetrix Human Gene 1.1 ST Array [transcript (gene) version]
GPL11532	GSE102046	GSE102046_series_matrix.txt.gz.anno.tsv	GSM2722382	source_name_ch1	monocytes?	onor monocytes	Monocytes	healthy donor monocytes	in situ oligonucleotide	[HuGene-1_1-st] Affymetrix Human Gene 1.1 ST Array [transcript (gene) version]
GPL11532	GSE57199	GSE57199_series_matrix.txt.gz.anno.tsv	GSM1377019	characteristics_ch1_clone	\bfibroblast	onal fibroblast like	fibroblast	polyclonal fibroblast like cells	in situ oligonucleotide	[HuGene-1_1-st] Affymetrix Human Gene 1.1 ST Array [transcript (gene) version]
GPL11532	GSE54627	GSE54627_series_matrix.txt.gz.anno.tsv	GSM1320138	title	\bTh0(_|-|\b)(?!neg)	Th0_Donor	CD4 T cells	Th0_Donor3_Day5+4hours	in situ oligonucleotide	[HuGene-1_1-st] Affymetrix Human Gene 1.1 ST Array [transcript (gene) version]
GPL11532	GSE53232	GSE53232_series_matrix.txt.gz.anno.tsv	GSM1288199	characteristics_ch1_cell.type	PBMC	lls (PBMCs)	PBMC	peripheral blood mononuclear cells (PBMCs)	in situ oligonucleotide	[HuGene-1_1-st] Affymetrix Human Gene 1.1 ST Array [transcript (gene) version]
GPL11532	GSE104619	GSE104619-GPL11532_series_matrix.txt.gz.anno.tsv	GSM2804151	characteristics_ch1_tissue	\bfibroblast	uman fibroblasts (NH	fibroblast	Primary human fibroblasts (NHDF)	in situ oligonucleotide	[HuGene-1_1-st] Affymetrix Human Gene 1.1 ST Array [transcript (gene) version]
GPL11532	GSE104619	GSE104619-GPL11532_series_matrix.txt.gz.anno.tsv	GSM2804153	characteristics_ch1_tissue	\bfibroblast	uman fibroblasts (NH	fibroblast	Primary human fibroblasts (NHDF)	in situ oligonucleotide	[HuGene-1_1-st] Affymetrix Human Gene 1.1 ST Array [transcript (gene) version]
GPL11532	GSE40484	GSE40484_series_matrix.txt.gz.anno.tsv	GSM994861	characteristics_ch1_cell.population	\bd(endriti)?c.?cell	Dendritic cells BDC	Dendritic cells	Dendritic cells BDCA1	in situ oligonucleotide	[HuGene-1_1-st] Affymetrix Human Gene 1.1 ST Array [transcript (gene) version]
GPL11532	GSE53232	GSE53232_series_matrix.txt.gz.anno.tsv	GSM1288275	characteristics_ch1_cell.type	PBMC	lls (PBMCs)	PBMC	peripheral blood mononuclear cells (PBMCs)	in situ oligonucleotide	[HuGene-1_1-st] Affymetrix Human Gene 1.1 ST Array [transcript (gene) version]
GPL11532	GSE50840	GSE50840-GPL11532_series_matrix.txt.gz.anno.tsv	GSM1231014	characteristics_ch1_cell.subtype	NK(_|-|\b)	fied NK cell	NK cells	purified NK cells	in situ oligonucleotide	[HuGene-1_1-st] Affymetrix Human Gene 1.1 ST Array [transcript (gene) version]
GPL11532	GSE53232	GSE53232_series_matrix.txt.gz.anno.tsv	GSM1288296	characteristics_ch1_cell.type	PBMC	lls (PBMCs)	PBMC	peripheral blood mononuclear cells (PBMCs)	in situ oligonucleotide	[HuGene-1_1-st] Affymetrix Human Gene 1.1 ST Array [transcript (gene) version]
GPL11532	GSE58684	GSE58684_series_matrix.txt.gz.anno.tsv	GSM1416929	source_name_ch1	memory.?CD4((pos)|\+)?.?T(.?cell)?	uman Memory CD4 T Cell	Memory CD4 T cells	Human Memory CD4 T Cell	in situ oligonucleotide	[HuGene-1_1-st] Affymetrix Human Gene 1.1 ST Array [transcript (gene) version]
GPL11532	GSE104619	GSE104619-GPL11532_series_matrix.txt.gz.anno.tsv	GSM2804165	characteristics_ch1_tissue	\bfibroblast	uman fibroblasts (NH	fibroblast	Primary human fibroblasts (NHDF)	in situ oligonucleotide	[HuGene-1_1-st] Affymetrix Human Gene 1.1 ST Array [transcript (gene) version]
GPL11532	GSE53232	GSE53232_series_matrix.txt.gz.anno.tsv	GSM1288197	characteristics_ch1_cell.type	PBMC	lls (PBMCs)	PBMC	peripheral blood mononuclear cells (PBMCs)	in situ oligonucleotide	[HuGene-1_1-st] Affymetrix Human Gene 1.1 ST Array [transcript (gene) version]
GPL11532	GSE55681	GSE55681_series_matrix.txt.gz.anno.tsv	GSM1341617	source_name_ch1	\bfibroblast	skin fibroblast cell	fibroblast	Immortalized human foreskin fibroblast cells	in situ oligonucleotide	[HuGene-1_1-st] Affymetrix Human Gene 1.1 ST Array [transcript (gene) version]
GPL11532	GSE60037	GSE60037_series_matrix.txt.gz.anno.tsv	GSM1464064	characteristics_ch1_differentiation.state	endotheli(um|al)	ge 4 endothelial-like	endothelial	Passage 4 endothelial-like differentiation	in situ oligonucleotide	[HuGene-1_1-st] Affymetrix Human Gene 1.1 ST Array [transcript (gene) version]
GPL11532	GSE41505	GSE41505_series_matrix.txt.gz.anno.tsv	GSM1018426	characteristics_ch1_cell.type	PBMC	lls (PBMCs)	PBMC	peripheral blood mononuclear cells (PBMCs)	in situ oligonucleotide	[HuGene-1_1-st] Affymetrix Human Gene 1.1 ST Array [transcript (gene) version]
GPL11532	GSE53232	GSE53232_series_matrix.txt.gz.anno.tsv	GSM1288303	characteristics_ch1_cell.type	PBMC	lls (PBMCs)	PBMC	peripheral blood mononuclear cells (PBMCs)	in situ oligonucleotide	[HuGene-1_1-st] Affymetrix Human Gene 1.1 ST Array [transcript (gene) version]
GPL11532	GSE62333	GSE62333_series_matrix.txt.gz.anno.tsv	GSM1525427	characteristics_ch1_cell.type	\bfibroblast	fibroblast	fibroblast	fibroblast	in situ oligonucleotide	[HuGene-1_1-st] Affymetrix Human Gene 1.1 ST Array [transcript (gene) version]
GPL11532	GSE60037	GSE60037_series_matrix.txt.gz.anno.tsv	GSM1464072	characteristics_ch1_differentiation.state	endotheli(um|al)	ge 4 endothelial-like	endothelial	Passage 4 endothelial-like differentiation	in situ oligonucleotide	[HuGene-1_1-st] Affymetrix Human Gene 1.1 ST Array [transcript (gene) version]
GPL11532	GSE54058	GSE54058_series_matrix.txt.gz.anno.tsv	GSM1306546	source_name_ch1	\bfibroblast	ale) fibroblasts 106	fibroblast	Normal human foreskin (male) fibroblasts 1064Sk	in situ oligonucleotide	[HuGene-1_1-st] Affymetrix Human Gene 1.1 ST Array [transcript (gene) version]
GPL11532	GSE62333	GSE62333_series_matrix.txt.gz.anno.tsv	GSM1525425	characteristics_ch1_cell.type	\bfibroblast	fibroblast	fibroblast	fibroblast	in situ oligonucleotide	[HuGene-1_1-st] Affymetrix Human Gene 1.1 ST Array [transcript (gene) version]
GPL11532	GSE40484	GSE40484_series_matrix.txt.gz.anno.tsv	GSM994848	characteristics_ch1_cell.population	macrophage(?!.*progenitor)	tory macrophages	Macrophage	inflammatory macrophages	in situ oligonucleotide	[HuGene-1_1-st] Affymetrix Human Gene 1.1 ST Array [transcript (gene) version]
GPL11532	GSE45593	GSE45593-GPL11532_series_matrix.txt.gz.anno.tsv	GSM1110226	title	PBMC	PBMC_1_12	PBMC	PBMC_1_12	in situ oligonucleotide	[HuGene-1_1-st] Affymetrix Human Gene 1.1 ST Array [transcript (gene) version]
GPL11532	GSE50840	GSE50840-GPL11532_series_matrix.txt.gz.anno.tsv	GSM1231013	characteristics_ch1_cell.subtype	NK(_|-|\b)	fied NK cell	NK cells	purified NK cells	in situ oligonucleotide	[HuGene-1_1-st] Affymetrix Human Gene 1.1 ST Array [transcript (gene) version]
GPL11532	GSE106475	GSE106475_series_matrix.txt.gz.anno.tsv	GSM2838570	characteristics_ch1_cell.type	cd8((pos)|\+)	CD8+ T ce	CD8 T cells	CD8+ T cells	in situ oligonucleotide	[HuGene-1_1-st] Affymetrix Human Gene 1.1 ST Array [transcript (gene) version]
GPL11532	GSE102046	GSE102046_series_matrix.txt.gz.anno.tsv	GSM2722384	source_name_ch1	monocytes?	onor monocytes	Monocytes	healthy donor monocytes	in situ oligonucleotide	[HuGene-1_1-st] Affymetrix Human Gene 1.1 ST Array [transcript (gene) version]
GPL11532	GSE53232	GSE53232_series_matrix.txt.gz.anno.tsv	GSM1288196	characteristics_ch1_cell.type	PBMC	lls (PBMCs)	PBMC	peripheral blood mononuclear cells (PBMCs)	in situ oligonucleotide	[HuGene-1_1-st] Affymetrix Human Gene 1.1 ST Array [transcript (gene) version]
GPL11532	GSE53232	GSE53232_series_matrix.txt.gz.anno.tsv	GSM1288269	characteristics_ch1_cell.type	PBMC	lls (PBMCs)	PBMC	peripheral blood mononuclear cells (PBMCs)	in situ oligonucleotide	[HuGene-1_1-st] Affymetrix Human Gene 1.1 ST Array [transcript (gene) version]
GPL11532	GSE59860	GSE59860-GPL11532_series_matrix.txt.gz.anno.tsv	GSM1416929	source_name_ch1	memory.?CD4((pos)|\+)?.?T(.?cell)?	uman Memory CD4 T Cell	Memory CD4 T cells	Human Memory CD4 T Cell	in situ oligonucleotide	[HuGene-1_1-st] Affymetrix Human Gene 1.1 ST Array [transcript (gene) version]
GPL11532	GSE54627	GSE54627_series_matrix.txt.gz.anno.tsv	GSM1320122	title	\bTh0(_|-|\b)(?!neg)	Th0_Donor	CD4 T cells	Th0_Donor1_Day5+4hours	in situ oligonucleotide	[HuGene-1_1-st] Affymetrix Human Gene 1.1 ST Array [transcript (gene) version]
GPL11532	GSE53232	GSE53232_series_matrix.txt.gz.anno.tsv	GSM1288302	characteristics_ch1_cell.type	PBMC	lls (PBMCs)	PBMC	peripheral blood mononuclear cells (PBMCs)	in situ oligonucleotide	[HuGene-1_1-st] Affymetrix Human Gene 1.1 ST Array [transcript (gene) version]
GPL11532	GSE102046	GSE102046_series_matrix.txt.gz.anno.tsv	GSM2722405	source_name_ch1	monocytes?	onor monocytes	Monocytes	healthy donor monocytes	in situ oligonucleotide	[HuGene-1_1-st] Affymetrix Human Gene 1.1 ST Array [transcript (gene) version]
GPL11532	GSE53232	GSE53232_series_matrix.txt.gz.anno.tsv	GSM1288228	characteristics_ch1_cell.type	PBMC	lls (PBMCs)	PBMC	peripheral blood mononuclear cells (PBMCs)	in situ oligonucleotide	[HuGene-1_1-st] Affymetrix Human Gene 1.1 ST Array [transcript (gene) version]
GPL11532	GSE104619	GSE104619-GPL11532_series_matrix.txt.gz.anno.tsv	GSM2804154	characteristics_ch1_tissue	\bfibroblast	uman fibroblasts (NH	fibroblast	Primary human fibroblasts (NHDF)	in situ oligonucleotide	[HuGene-1_1-st] Affymetrix Human Gene 1.1 ST Array [transcript (gene) version]
GPL11532	GSE45593	GSE45593-GPL11532_series_matrix.txt.gz.anno.tsv	GSM1110228	title	PBMC	PBMC_1_36	PBMC	PBMC_1_36	in situ oligonucleotide	[HuGene-1_1-st] Affymetrix Human Gene 1.1 ST Array [transcript (gene) version]
GPL11532	GSE40484	GSE40484_series_matrix.txt.gz.anno.tsv	GSM994851	characteristics_ch1_cell.population	macrophage(?!.*progenitor)	tory macrophages	Macrophage	inflammatory macrophages	in situ oligonucleotide	[HuGene-1_1-st] Affymetrix Human Gene 1.1 ST Array [transcript (gene) version]
GPL11532	GSE53232	GSE53232_series_matrix.txt.gz.anno.tsv	GSM1288267	characteristics_ch1_cell.type	PBMC	lls (PBMCs)	PBMC	peripheral blood mononuclear cells (PBMCs)	in situ oligonucleotide	[HuGene-1_1-st] Affymetrix Human Gene 1.1 ST Array [transcript (gene) version]
GPL11532	GSE104619	GSE104619-GPL11532_series_matrix.txt.gz.anno.tsv	GSM2804168	characteristics_ch1_tissue	\bfibroblast	uman fibroblasts (NH	fibroblast	Primary human fibroblasts (NHDF)	in situ oligonucleotide	[HuGene-1_1-st] Affymetrix Human Gene 1.1 ST Array [transcript (gene) version]
GPL11532	GSE106475	GSE106475_series_matrix.txt.gz.anno.tsv	GSM2838535	characteristics_ch1_cell.type	cd8((pos)|\+)	CD8+ T ce	CD8 T cells	CD8+ T cells	in situ oligonucleotide	[HuGene-1_1-st] Affymetrix Human Gene 1.1 ST Array [transcript (gene) version]
GPL11532	GSE53232	GSE53232_series_matrix.txt.gz.anno.tsv	GSM1288279	characteristics_ch1_cell.type	PBMC	lls (PBMCs)	PBMC	peripheral blood mononuclear cells (PBMCs)	in situ oligonucleotide	[HuGene-1_1-st] Affymetrix Human Gene 1.1 ST Array [transcript (gene) version]
GPL11532	GSE62333	GSE62333_series_matrix.txt.gz.anno.tsv	GSM1525416	characteristics_ch1_cell.type	\bfibroblast	fibroblast	fibroblast	fibroblast	in situ oligonucleotide	[HuGene-1_1-st] Affymetrix Human Gene 1.1 ST Array [transcript (gene) version]
GPL11532	GSE62333	GSE62333_series_matrix.txt.gz.anno.tsv	GSM1525415	characteristics_ch1_cell.type	\bfibroblast	fibroblast	fibroblast	fibroblast	in situ oligonucleotide	[HuGene-1_1-st] Affymetrix Human Gene 1.1 ST Array [transcript (gene) version]
GPL11532	GSE53232	GSE53232_series_matrix.txt.gz.anno.tsv	GSM1288301	characteristics_ch1_cell.type	PBMC	lls (PBMCs)	PBMC	peripheral blood mononuclear cells (PBMCs)	in situ oligonucleotide	[HuGene-1_1-st] Affymetrix Human Gene 1.1 ST Array [transcript (gene) version]
GPL11532	GSE54627	GSE54627_series_matrix.txt.gz.anno.tsv	GSM1320139	title	\bTh0(_|-|\b)(?!neg)	Th0+IFNa	CD4 T cells	Th0+IFNa_Donor3_Day5+4hours	in situ oligonucleotide	[HuGene-1_1-st] Affymetrix Human Gene 1.1 ST Array [transcript (gene) version]
GPL11532	GSE68255	GSE68255_series_matrix.txt.gz.anno.tsv	GSM1666332	source_name_ch1	\bcd14((pos)|\+)?\b	CD14+CD16-	Monocytes	CD14+CD16- human monocytes, incubation with live E. coli, 6hr	in situ oligonucleotide	[HuGene-1_1-st] Affymetrix Human Gene 1.1 ST Array [transcript (gene) version]
GPL11532	GSE60037	GSE60037_series_matrix.txt.gz.anno.tsv	GSM1464073	characteristics_ch1_differentiation.state	endotheli(um|al)	ge 5 endothelial-like	endothelial	Passage 5 endothelial-like differentiation	in situ oligonucleotide	[HuGene-1_1-st] Affymetrix Human Gene 1.1 ST Array [transcript (gene) version]
GPL11532	GSE60037	GSE60037_series_matrix.txt.gz.anno.tsv	GSM1464071	characteristics_ch1_differentiation.state	endotheli(um|al)	ge 4 endothelial-like	endothelial	Passage 4 endothelial-like differentiation	in situ oligonucleotide	[HuGene-1_1-st] Affymetrix Human Gene 1.1 ST Array [transcript (gene) version]
GPL11532	GSE59860	GSE59860-GPL11532_series_matrix.txt.gz.anno.tsv	GSM1416923	source_name_ch1	Na.ve.?CD4((pos)|\+|\b)	uman Naive CD4 T Ce	Naive CD4 T cells	Human Naive CD4 T Cell	in situ oligonucleotide	[HuGene-1_1-st] Affymetrix Human Gene 1.1 ST Array [transcript (gene) version]
GPL11532	GSE53232	GSE53232_series_matrix.txt.gz.anno.tsv	GSM1288283	characteristics_ch1_cell.type	PBMC	lls (PBMCs)	PBMC	peripheral blood mononuclear cells (PBMCs)	in situ oligonucleotide	[HuGene-1_1-st] Affymetrix Human Gene 1.1 ST Array [transcript (gene) version]
GPL11532	GSE57199	GSE57199_series_matrix.txt.gz.anno.tsv	GSM1377028	characteristics_ch1_clone	\bfibroblast	onal fibroblast like	fibroblast	polyclonal fibroblast like cells	in situ oligonucleotide	[HuGene-1_1-st] Affymetrix Human Gene 1.1 ST Array [transcript (gene) version]
GPL11532	GSE54627	GSE54627_series_matrix.txt.gz.anno.tsv	GSM1320103	source_name_ch1	\bTh2(_|-|\b)(?!neg)	Th2 CD4	Th2 cells	Th2 CD4 T cells + IFNa	in situ oligonucleotide	[HuGene-1_1-st] Affymetrix Human Gene 1.1 ST Array [transcript (gene) version]
GPL11532	GSE50840	GSE50840-GPL11532_series_matrix.txt.gz.anno.tsv	GSM1231011	characteristics_ch1_cell.subtype	NK(_|-|\b)	fied NK cell	NK cells	purified NK cells	in situ oligonucleotide	[HuGene-1_1-st] Affymetrix Human Gene 1.1 ST Array [transcript (gene) version]
GPL11532	GSE53232	GSE53232_series_matrix.txt.gz.anno.tsv	GSM1288298	characteristics_ch1_cell.type	PBMC	lls (PBMCs)	PBMC	peripheral blood mononuclear cells (PBMCs)	in situ oligonucleotide	[HuGene-1_1-st] Affymetrix Human Gene 1.1 ST Array [transcript (gene) version]
GPL11532	GSE41505	GSE41505_series_matrix.txt.gz.anno.tsv	GSM1018427	characteristics_ch1_cell.type	PBMC	lls (PBMCs)	PBMC	peripheral blood mononuclear cells (PBMCs)	in situ oligonucleotide	[HuGene-1_1-st] Affymetrix Human Gene 1.1 ST Array [transcript (gene) version]
GPL11532	GSE49065	GSE49065-GPL11532_series_matrix.txt.gz.anno.tsv	GSM1193136	title	PBMC	PBMC_WY_s	PBMC	PBMC_WY_subj12	in situ oligonucleotide	[HuGene-1_1-st] Affymetrix Human Gene 1.1 ST Array [transcript (gene) version]
GPL11532	GSE57199	GSE57199_series_matrix.txt.gz.anno.tsv	GSM1377022	characteristics_ch1_clone	\bfibroblast	onal fibroblast like	fibroblast	polyclonal fibroblast like cells	in situ oligonucleotide	[HuGene-1_1-st] Affymetrix Human Gene 1.1 ST Array [transcript (gene) version]
GPL11532	GSE58315	GSE58315_series_matrix.txt.gz.anno.tsv	GSM1406385	characteristics_ch1_tissue	endotheli(um|al)	neal endothelium	endothelial	corneal endothelium	in situ oligonucleotide	[HuGene-1_1-st] Affymetrix Human Gene 1.1 ST Array [transcript (gene) version]
GPL11532	GSE58315	GSE58315_series_matrix.txt.gz.anno.tsv	GSM1406381	characteristics_ch1_tissue	endotheli(um|al)	neal endothelium	endothelial	corneal endothelium	in situ oligonucleotide	[HuGene-1_1-st] Affymetrix Human Gene 1.1 ST Array [transcript (gene) version]
GPL11532	GSE104619	GSE104619-GPL11532_series_matrix.txt.gz.anno.tsv	GSM2804150	characteristics_ch1_tissue	\bfibroblast	uman fibroblasts (NH	fibroblast	Primary human fibroblasts (NHDF)	in situ oligonucleotide	[HuGene-1_1-st] Affymetrix Human Gene 1.1 ST Array [transcript (gene) version]
GPL11532	GSE41505	GSE41505_series_matrix.txt.gz.anno.tsv	GSM1018409	characteristics_ch1_cell.type	PBMC	lls (PBMCs)	PBMC	peripheral blood mononuclear cells (PBMCs)	in situ oligonucleotide	[HuGene-1_1-st] Affymetrix Human Gene 1.1 ST Array [transcript (gene) version]
GPL11532	GSE54058	GSE54058_series_matrix.txt.gz.anno.tsv	GSM1306547	source_name_ch1	\bfibroblast	ale) fibroblasts 106	fibroblast	Normal human foreskin (male) fibroblasts 1064Sk	in situ oligonucleotide	[HuGene-1_1-st] Affymetrix Human Gene 1.1 ST Array [transcript (gene) version]
GPL11532	GSE53232	GSE53232_series_matrix.txt.gz.anno.tsv	GSM1288262	characteristics_ch1_cell.type	PBMC	lls (PBMCs)	PBMC	peripheral blood mononuclear cells (PBMCs)	in situ oligonucleotide	[HuGene-1_1-st] Affymetrix Human Gene 1.1 ST Array [transcript (gene) version]
GPL11532	GSE53232	GSE53232_series_matrix.txt.gz.anno.tsv	GSM1288264	characteristics_ch1_cell.type	PBMC	lls (PBMCs)	PBMC	peripheral blood mononuclear cells (PBMCs)	in situ oligonucleotide	[HuGene-1_1-st] Affymetrix Human Gene 1.1 ST Array [transcript (gene) version]
GPL11532	GSE53232	GSE53232_series_matrix.txt.gz.anno.tsv	GSM1288282	characteristics_ch1_cell.type	PBMC	lls (PBMCs)	PBMC	peripheral blood mononuclear cells (PBMCs)	in situ oligonucleotide	[HuGene-1_1-st] Affymetrix Human Gene 1.1 ST Array [transcript (gene) version]
GPL11532	GSE45593	GSE45593-GPL11532_series_matrix.txt.gz.anno.tsv	GSM1110241	title	PBMC	PBMC_4_11	PBMC	PBMC_4_11	in situ oligonucleotide	[HuGene-1_1-st] Affymetrix Human Gene 1.1 ST Array [transcript (gene) version]
GPL11532	GSE104617	GSE104617_series_matrix.txt.gz.anno.tsv	GSM2804171	characteristics_ch1_tissue	\bfibroblast	uman fibroblasts (NH	fibroblast	Primary human fibroblasts (NHDF)	in situ oligonucleotide	[HuGene-1_1-st] Affymetrix Human Gene 1.1 ST Array [transcript (gene) version]
GPL11532	GSE40484	GSE40484_series_matrix.txt.gz.anno.tsv	GSM994847	characteristics_ch1_cell.population	\bd(endriti)?c.?cell	tory Dendritic cells	Dendritic cells	inflammatory Dendritic cells	in situ oligonucleotide	[HuGene-1_1-st] Affymetrix Human Gene 1.1 ST Array [transcript (gene) version]
GPL11532	GSE53232	GSE53232_series_matrix.txt.gz.anno.tsv	GSM1288257	characteristics_ch1_cell.type	PBMC	lls (PBMCs)	PBMC	peripheral blood mononuclear cells (PBMCs)	in situ oligonucleotide	[HuGene-1_1-st] Affymetrix Human Gene 1.1 ST Array [transcript (gene) version]
GPL11532	GSE53232	GSE53232_series_matrix.txt.gz.anno.tsv	GSM1288256	characteristics_ch1_cell.type	PBMC	lls (PBMCs)	PBMC	peripheral blood mononuclear cells (PBMCs)	in situ oligonucleotide	[HuGene-1_1-st] Affymetrix Human Gene 1.1 ST Array [transcript (gene) version]
GPL11532	GSE62333	GSE62333_series_matrix.txt.gz.anno.tsv	GSM1525417	characteristics_ch1_cell.type	\bfibroblast	fibroblast	fibroblast	fibroblast	in situ oligonucleotide	[HuGene-1_1-st] Affymetrix Human Gene 1.1 ST Array [transcript (gene) version]
GPL11532	GSE106475	GSE106475_series_matrix.txt.gz.anno.tsv	GSM2838543	characteristics_ch1_cell.type	cd8((pos)|\+)	CD8+ T ce	CD8 T cells	CD8+ T cells	in situ oligonucleotide	[HuGene-1_1-st] Affymetrix Human Gene 1.1 ST Array [transcript (gene) version]
GPL11532	GSE68255	GSE68255_series_matrix.txt.gz.anno.tsv	GSM1666330	source_name_ch1	\bcd14((pos)|\+)?\b	CD14+CD16-	Monocytes	CD14+CD16- human monocytes, control incubation, 6hr	in situ oligonucleotide	[HuGene-1_1-st] Affymetrix Human Gene 1.1 ST Array [transcript (gene) version]
GPL11532	GSE60037	GSE60037_series_matrix.txt.gz.anno.tsv	GSM1464066	characteristics_ch1_differentiation.state	endotheli(um|al)	ge 5 endothelial-like	endothelial	Passage 5 endothelial-like differentiation	in situ oligonucleotide	[HuGene-1_1-st] Affymetrix Human Gene 1.1 ST Array [transcript (gene) version]
GPL11532	GSE41505	GSE41505_series_matrix.txt.gz.anno.tsv	GSM1018410	characteristics_ch1_cell.type	PBMC	lls (PBMCs)	PBMC	peripheral blood mononuclear cells (PBMCs)	in situ oligonucleotide	[HuGene-1_1-st] Affymetrix Human Gene 1.1 ST Array [transcript (gene) version]
GPL11532	GSE106475	GSE106475_series_matrix.txt.gz.anno.tsv	GSM2838546	characteristics_ch1_cell.type	cd8((pos)|\+)	CD8+ T ce	CD8 T cells	CD8+ T cells	in situ oligonucleotide	[HuGene-1_1-st] Affymetrix Human Gene 1.1 ST Array [transcript (gene) version]
GPL11532	GSE45593	GSE45593-GPL11532_series_matrix.txt.gz.anno.tsv	GSM1110266	title	PBMC	PBMC_9-0	PBMC	PBMC_9-0	in situ oligonucleotide	[HuGene-1_1-st] Affymetrix Human Gene 1.1 ST Array [transcript (gene) version]
GPL11532	GSE40484	GSE40484_series_matrix.txt.gz.anno.tsv	GSM994845	characteristics_ch1_cell.population	\bd(endriti)?c.?cell	Dendritic cells BDC	Dendritic cells	Dendritic cells BDCA1	in situ oligonucleotide	[HuGene-1_1-st] Affymetrix Human Gene 1.1 ST Array [transcript (gene) version]
GPL11532	GSE104619	GSE104619-GPL11532_series_matrix.txt.gz.anno.tsv	GSM2804169	characteristics_ch1_tissue	\bfibroblast	uman fibroblasts (NH	fibroblast	Primary human fibroblasts (NHDF)	in situ oligonucleotide	[HuGene-1_1-st] Affymetrix Human Gene 1.1 ST Array [transcript (gene) version]
GPL11532	GSE53232	GSE53232_series_matrix.txt.gz.anno.tsv	GSM1288266	characteristics_ch1_cell.type	PBMC	lls (PBMCs)	PBMC	peripheral blood mononuclear cells (PBMCs)	in situ oligonucleotide	[HuGene-1_1-st] Affymetrix Human Gene 1.1 ST Array [transcript (gene) version]
GPL11532	GSE50840	GSE50840-GPL11532_series_matrix.txt.gz.anno.tsv	GSM1231005	characteristics_ch1_cell.subtype	NK(_|-|\b)	fied NK cell	NK cells	purified NK cells	in situ oligonucleotide	[HuGene-1_1-st] Affymetrix Human Gene 1.1 ST Array [transcript (gene) version]
GPL11532	GSE57199	GSE57199_series_matrix.txt.gz.anno.tsv	GSM1377023	characteristics_ch1_clone	\bfibroblast	onal fibroblast like	fibroblast	polyclonal fibroblast like cells	in situ oligonucleotide	[HuGene-1_1-st] Affymetrix Human Gene 1.1 ST Array [transcript (gene) version]
GPL11532	GSE68255	GSE68255_series_matrix.txt.gz.anno.tsv	GSM1666321	source_name_ch1	\bcd14((pos)|\+)?\b	CD14+CD16-	Monocytes	CD14+CD16- human monocytes, control incubation, 6hr	in situ oligonucleotide	[HuGene-1_1-st] Affymetrix Human Gene 1.1 ST Array [transcript (gene) version]
GPL11532	GSE54627	GSE54627_series_matrix.txt.gz.anno.tsv	GSM1320110	source_name_ch1	\bTh2(_|-|\b)(?!neg)	Th2 CD4	Th2 cells	Th2 CD4 T cells	in situ oligonucleotide	[HuGene-1_1-st] Affymetrix Human Gene 1.1 ST Array [transcript (gene) version]
GPL11532	GSE53232	GSE53232_series_matrix.txt.gz.anno.tsv	GSM1288306	characteristics_ch1_cell.type	PBMC	lls (PBMCs)	PBMC	peripheral blood mononuclear cells (PBMCs)	in situ oligonucleotide	[HuGene-1_1-st] Affymetrix Human Gene 1.1 ST Array [transcript (gene) version]
GPL11532	GSE106475	GSE106475_series_matrix.txt.gz.anno.tsv	GSM2838534	characteristics_ch1_cell.type	cd8((pos)|\+)	CD8+ T ce	CD8 T cells	CD8+ T cells	in situ oligonucleotide	[HuGene-1_1-st] Affymetrix Human Gene 1.1 ST Array [transcript (gene) version]
GPL11532	GSE41505	GSE41505_series_matrix.txt.gz.anno.tsv	GSM1018405	characteristics_ch1_cell.type	PBMC	lls (PBMCs)	PBMC	peripheral blood mononuclear cells (PBMCs)	in situ oligonucleotide	[HuGene-1_1-st] Affymetrix Human Gene 1.1 ST Array [transcript (gene) version]
GPL11532	GSE68255	GSE68255_series_matrix.txt.gz.anno.tsv	GSM1666329	source_name_ch1	\bcd14((pos)|\+)?\b	CD14+CD16-	Monocytes	CD14+CD16- human monocytes, incubation with live E. coli, 6hr	in situ oligonucleotide	[HuGene-1_1-st] Affymetrix Human Gene 1.1 ST Array [transcript (gene) version]
GPL11532	GSE29770	GSE29770_series_matrix.txt.gz.anno.tsv	GSM738128	characteristics_ch1_cell.type	\bfibroblast	BJ1 fibroblasts	fibroblast	ZiNPC derived from BJ1 fibroblasts	in situ oligonucleotide	[HuGene-1_1-st] Affymetrix Human Gene 1.1 ST Array [transcript (gene) version]
GPL11532	GSE53232	GSE53232_series_matrix.txt.gz.anno.tsv	GSM1288232	characteristics_ch1_cell.type	PBMC	lls (PBMCs)	PBMC	peripheral blood mononuclear cells (PBMCs)	in situ oligonucleotide	[HuGene-1_1-st] Affymetrix Human Gene 1.1 ST Array [transcript (gene) version]
GPL11532	GSE49058	GSE49058_series_matrix.txt.gz.anno.tsv	GSM1193120	title	PBMC	PBMC_Ctrl	PBMC	PBMC_Ctrl_subj4	in situ oligonucleotide	[HuGene-1_1-st] Affymetrix Human Gene 1.1 ST Array [transcript (gene) version]
GPL11532	GSE40484	GSE40484_series_matrix.txt.gz.anno.tsv	GSM994842	characteristics_ch1_cell.population	\bd(endriti)?c.?cell	Dendritic cells BDC	Dendritic cells	Dendritic cells BDCA1	in situ oligonucleotide	[HuGene-1_1-st] Affymetrix Human Gene 1.1 ST Array [transcript (gene) version]
GPL11532	GSE49058	GSE49058_series_matrix.txt.gz.anno.tsv	GSM1193117	title	PBMC	PBMC_Ctrl	PBMC	PBMC_Ctrl_subj1	in situ oligonucleotide	[HuGene-1_1-st] Affymetrix Human Gene 1.1 ST Array [transcript (gene) version]
GPL11532	GSE40484	GSE40484_series_matrix.txt.gz.anno.tsv	GSM994846	characteristics_ch1_cell.population	macrophage(?!.*progenitor)	tory macrophages	Macrophage	inflammatory macrophages	in situ oligonucleotide	[HuGene-1_1-st] Affymetrix Human Gene 1.1 ST Array [transcript (gene) version]
GPL11532	GSE53232	GSE53232_series_matrix.txt.gz.anno.tsv	GSM1288259	characteristics_ch1_cell.type	PBMC	lls (PBMCs)	PBMC	peripheral blood mononuclear cells (PBMCs)	in situ oligonucleotide	[HuGene-1_1-st] Affymetrix Human Gene 1.1 ST Array [transcript (gene) version]
GPL11532	GSE40484	GSE40484_series_matrix.txt.gz.anno.tsv	GSM994855	characteristics_ch1_cell.population	macrophage(?!.*progenitor)	tory macrophages	Macrophage	inflammatory macrophages	in situ oligonucleotide	[HuGene-1_1-st] Affymetrix Human Gene 1.1 ST Array [transcript (gene) version]
GPL11532	GSE104616	GSE104616_series_matrix.txt.gz.anno.tsv	GSM2804165	characteristics_ch1_tissue	\bfibroblast	uman fibroblasts (NH	fibroblast	Primary human fibroblasts (NHDF)	in situ oligonucleotide	[HuGene-1_1-st] Affymetrix Human Gene 1.1 ST Array [transcript (gene) version]
GPL11532	GSE54627	GSE54627_series_matrix.txt.gz.anno.tsv	GSM1320115	source_name_ch1	\bTh0(_|-|\b)(?!neg)	Th0 CD4	CD4 T cells	Th0 CD4 T cells + IFNa	in situ oligonucleotide	[HuGene-1_1-st] Affymetrix Human Gene 1.1 ST Array [transcript (gene) version]
GPL11532	GSE104619	GSE104619-GPL11532_series_matrix.txt.gz.anno.tsv	GSM2804164	characteristics_ch1_tissue	\bfibroblast	uman fibroblasts (NH	fibroblast	Primary human fibroblasts (NHDF)	in situ oligonucleotide	[HuGene-1_1-st] Affymetrix Human Gene 1.1 ST Array [transcript (gene) version]
GPL11532	GSE104619	GSE104619-GPL11532_series_matrix.txt.gz.anno.tsv	GSM2804176	characteristics_ch1_tissue	\bfibroblast	uman fibroblasts (NH	fibroblast	Primary human fibroblasts (NHDF)	in situ oligonucleotide	[HuGene-1_1-st] Affymetrix Human Gene 1.1 ST Array [transcript (gene) version]
GPL11532	GSE41505	GSE41505_series_matrix.txt.gz.anno.tsv	GSM1018406	characteristics_ch1_cell.type	PBMC	lls (PBMCs)	PBMC	peripheral blood mononuclear cells (PBMCs)	in situ oligonucleotide	[HuGene-1_1-st] Affymetrix Human Gene 1.1 ST Array [transcript (gene) version]
GPL11532	GSE45593	GSE45593-GPL11532_series_matrix.txt.gz.anno.tsv	GSM1110231	title	PBMC	PBMC_2_37	PBMC	PBMC_2_37	in situ oligonucleotide	[HuGene-1_1-st] Affymetrix Human Gene 1.1 ST Array [transcript (gene) version]
GPL11532	GSE102046	GSE102046_series_matrix.txt.gz.anno.tsv	GSM2722390	source_name_ch1	monocytes?	onor monocytes	Monocytes	healthy donor monocytes	in situ oligonucleotide	[HuGene-1_1-st] Affymetrix Human Gene 1.1 ST Array [transcript (gene) version]
GPL11532	GSE53232	GSE53232_series_matrix.txt.gz.anno.tsv	GSM1288261	characteristics_ch1_cell.type	PBMC	lls (PBMCs)	PBMC	peripheral blood mononuclear cells (PBMCs)	in situ oligonucleotide	[HuGene-1_1-st] Affymetrix Human Gene 1.1 ST Array [transcript (gene) version]
GPL11532	GSE53232	GSE53232_series_matrix.txt.gz.anno.tsv	GSM1288195	characteristics_ch1_cell.type	PBMC	lls (PBMCs)	PBMC	peripheral blood mononuclear cells (PBMCs)	in situ oligonucleotide	[HuGene-1_1-st] Affymetrix Human Gene 1.1 ST Array [transcript (gene) version]
GPL11532	GSE53232	GSE53232_series_matrix.txt.gz.anno.tsv	GSM1288263	characteristics_ch1_cell.type	PBMC	lls (PBMCs)	PBMC	peripheral blood mononuclear cells (PBMCs)	in situ oligonucleotide	[HuGene-1_1-st] Affymetrix Human Gene 1.1 ST Array [transcript (gene) version]
GPL11532	GSE53232	GSE53232_series_matrix.txt.gz.anno.tsv	GSM1288194	characteristics_ch1_cell.type	PBMC	lls (PBMCs)	PBMC	peripheral blood mononuclear cells (PBMCs)	in situ oligonucleotide	[HuGene-1_1-st] Affymetrix Human Gene 1.1 ST Array [transcript (gene) version]
GPL11532	GSE53232	GSE53232_series_matrix.txt.gz.anno.tsv	GSM1288278	characteristics_ch1_cell.type	PBMC	lls (PBMCs)	PBMC	peripheral blood mononuclear cells (PBMCs)	in situ oligonucleotide	[HuGene-1_1-st] Affymetrix Human Gene 1.1 ST Array [transcript (gene) version]
GPL11532	GSE53232	GSE53232_series_matrix.txt.gz.anno.tsv	GSM1288193	characteristics_ch1_cell.type	PBMC	lls (PBMCs)	PBMC	peripheral blood mononuclear cells (PBMCs)	in situ oligonucleotide	[HuGene-1_1-st] Affymetrix Human Gene 1.1 ST Array [transcript (gene) version]
GPL11532	GSE53232	GSE53232_series_matrix.txt.gz.anno.tsv	GSM1288258	characteristics_ch1_cell.type	PBMC	lls (PBMCs)	PBMC	peripheral blood mononuclear cells (PBMCs)	in situ oligonucleotide	[HuGene-1_1-st] Affymetrix Human Gene 1.1 ST Array [transcript (gene) version]
GPL11532	GSE53232	GSE53232_series_matrix.txt.gz.anno.tsv	GSM1288268	characteristics_ch1_cell.type	PBMC	lls (PBMCs)	PBMC	peripheral blood mononuclear cells (PBMCs)	in situ oligonucleotide	[HuGene-1_1-st] Affymetrix Human Gene 1.1 ST Array [transcript (gene) version]
GPL11532	GSE54627	GSE54627_series_matrix.txt.gz.anno.tsv	GSM1320111	source_name_ch1	\bTh2(_|-|\b)(?!neg)	Th2 CD4	Th2 cells	Th2 CD4 T cells + IFNa	in situ oligonucleotide	[HuGene-1_1-st] Affymetrix Human Gene 1.1 ST Array [transcript (gene) version]
GPL11532	GSE58315	GSE58315_series_matrix.txt.gz.anno.tsv	GSM1406384	characteristics_ch1_tissue	endotheli(um|al)	neal endothelium	endothelial	corneal endothelium	in situ oligonucleotide	[HuGene-1_1-st] Affymetrix Human Gene 1.1 ST Array [transcript (gene) version]
GPL11532	GSE57199	GSE57199_series_matrix.txt.gz.anno.tsv	GSM1377027	characteristics_ch1_clone	\bfibroblast	onal fibroblast like	fibroblast	polyclonal fibroblast like cells	in situ oligonucleotide	[HuGene-1_1-st] Affymetrix Human Gene 1.1 ST Array [transcript (gene) version]
GPL11532	GSE104619	GSE104619-GPL11532_series_matrix.txt.gz.anno.tsv	GSM2804152	characteristics_ch1_tissue	\bfibroblast	uman fibroblasts (NH	fibroblast	Primary human fibroblasts (NHDF)	in situ oligonucleotide	[HuGene-1_1-st] Affymetrix Human Gene 1.1 ST Array [transcript (gene) version]
GPL11532	GSE62333	GSE62333_series_matrix.txt.gz.anno.tsv	GSM1525436	characteristics_ch1_cell.type	\bfibroblast	fibroblast	fibroblast	fibroblast	in situ oligonucleotide	[HuGene-1_1-st] Affymetrix Human Gene 1.1 ST Array [transcript (gene) version]
GPL11532	GSE102046	GSE102046_series_matrix.txt.gz.anno.tsv	GSM2722389	source_name_ch1	monocytes?	onor monocytes	Monocytes	healthy donor monocytes	in situ oligonucleotide	[HuGene-1_1-st] Affymetrix Human Gene 1.1 ST Array [transcript (gene) version]
GPL11532	GSE45593	GSE45593-GPL11532_series_matrix.txt.gz.anno.tsv	GSM1110229	title	PBMC	PBMC_1_54	PBMC	PBMC_1_54	in situ oligonucleotide	[HuGene-1_1-st] Affymetrix Human Gene 1.1 ST Array [transcript (gene) version]
GPL11532	GSE40484	GSE40484_series_matrix.txt.gz.anno.tsv	GSM994856	characteristics_ch1_cell.population	\bcd14((pos)|\+)?\b	CD14+CD16-	Monocytes	CD14+CD16- monocytes	in situ oligonucleotide	[HuGene-1_1-st] Affymetrix Human Gene 1.1 ST Array [transcript (gene) version]
GPL11532	GSE68255	GSE68255_series_matrix.txt.gz.anno.tsv	GSM1666325	source_name_ch1	\bcd14((pos)|\+)?\b	CD14+CD16-	Monocytes	CD14+CD16- human monocytes, control incubation, 6hr	in situ oligonucleotide	[HuGene-1_1-st] Affymetrix Human Gene 1.1 ST Array [transcript (gene) version]
GPL11532	GSE40484	GSE40484_series_matrix.txt.gz.anno.tsv	GSM994853	characteristics_ch1_cell.population	macrophage(?!.*progenitor)	tory macrophages	Macrophage	inflammatory macrophages	in situ oligonucleotide	[HuGene-1_1-st] Affymetrix Human Gene 1.1 ST Array [transcript (gene) version]
GPL11532	GSE60037	GSE60037_series_matrix.txt.gz.anno.tsv	GSM1464063	characteristics_ch1_differentiation.state	endotheli(um|al)	ge 4 endothelial-like	endothelial	Passage 4 endothelial-like differentiation	in situ oligonucleotide	[HuGene-1_1-st] Affymetrix Human Gene 1.1 ST Array [transcript (gene) version]
GPL11532	GSE57199	GSE57199_series_matrix.txt.gz.anno.tsv	GSM1377020	characteristics_ch1_clone	\bfibroblast	onal fibroblast like	fibroblast	polyclonal fibroblast like cells	in situ oligonucleotide	[HuGene-1_1-st] Affymetrix Human Gene 1.1 ST Array [transcript (gene) version]
GPL11532	GSE57199	GSE57199_series_matrix.txt.gz.anno.tsv	GSM1377017	characteristics_ch1_clone	\bfibroblast	onal fibroblast like	fibroblast	polyclonal fibroblast like cells	in situ oligonucleotide	[HuGene-1_1-st] Affymetrix Human Gene 1.1 ST Array [transcript (gene) version]
GPL11532	GSE53232	GSE53232_series_matrix.txt.gz.anno.tsv	GSM1288277	characteristics_ch1_cell.type	PBMC	lls (PBMCs)	PBMC	peripheral blood mononuclear cells (PBMCs)	in situ oligonucleotide	[HuGene-1_1-st] Affymetrix Human Gene 1.1 ST Array [transcript (gene) version]
GPL11532	GSE54627	GSE54627_series_matrix.txt.gz.anno.tsv	GSM1320125	title	\bTh1(_|-|\b)(?!neg)	Th1+IFNa	Th1 cells	Th1+IFNa_Donor1_Day5+4hours	in situ oligonucleotide	[HuGene-1_1-st] Affymetrix Human Gene 1.1 ST Array [transcript (gene) version]
GPL11532	GSE54627	GSE54627_series_matrix.txt.gz.anno.tsv	GSM1320126	title	\bTh2(_|-|\b)(?!neg)	Th2_Donor	Th2 cells	Th2_Donor1_Day5+4hours	in situ oligonucleotide	[HuGene-1_1-st] Affymetrix Human Gene 1.1 ST Array [transcript (gene) version]
GPL11532	GSE45593	GSE45593-GPL11532_series_matrix.txt.gz.anno.tsv	GSM1110230	title	PBMC	PBMC_2_0	PBMC	PBMC_2_0	in situ oligonucleotide	[HuGene-1_1-st] Affymetrix Human Gene 1.1 ST Array [transcript (gene) version]
GPL11532	GSE53232	GSE53232_series_matrix.txt.gz.anno.tsv	GSM1288246	characteristics_ch1_cell.type	PBMC	lls (PBMCs)	PBMC	peripheral blood mononuclear cells (PBMCs)	in situ oligonucleotide	[HuGene-1_1-st] Affymetrix Human Gene 1.1 ST Array [transcript (gene) version]
GPL11532	GSE41505	GSE41505_series_matrix.txt.gz.anno.tsv	GSM1018412	characteristics_ch1_cell.type	PBMC	lls (PBMCs)	PBMC	peripheral blood mononuclear cells (PBMCs)	in situ oligonucleotide	[HuGene-1_1-st] Affymetrix Human Gene 1.1 ST Array [transcript (gene) version]
GPL11532	GSE60037	GSE60037_series_matrix.txt.gz.anno.tsv	GSM1464065	characteristics_ch1_differentiation.state	endotheli(um|al)	ge 5 endothelial-like	endothelial	Passage 5 endothelial-like differentiation	in situ oligonucleotide	[HuGene-1_1-st] Affymetrix Human Gene 1.1 ST Array [transcript (gene) version]
GPL11532	GSE45593	GSE45593-GPL11532_series_matrix.txt.gz.anno.tsv	GSM1110264	title	PBMC	PBMC_8-25	PBMC	PBMC_8-25	in situ oligonucleotide	[HuGene-1_1-st] Affymetrix Human Gene 1.1 ST Array [transcript (gene) version]
GPL11532	GSE53232	GSE53232_series_matrix.txt.gz.anno.tsv	GSM1288253	characteristics_ch1_cell.type	PBMC	lls (PBMCs)	PBMC	peripheral blood mononuclear cells (PBMCs)	in situ oligonucleotide	[HuGene-1_1-st] Affymetrix Human Gene 1.1 ST Array [transcript (gene) version]
GPL11532	GSE57199	GSE57199_series_matrix.txt.gz.anno.tsv	GSM1377026	characteristics_ch1_clone	\bfibroblast	onal fibroblast like	fibroblast	polyclonal fibroblast like cells	in situ oligonucleotide	[HuGene-1_1-st] Affymetrix Human Gene 1.1 ST Array [transcript (gene) version]
GPL11532	GSE53232	GSE53232_series_matrix.txt.gz.anno.tsv	GSM1288260	characteristics_ch1_cell.type	PBMC	lls (PBMCs)	PBMC	peripheral blood mononuclear cells (PBMCs)	in situ oligonucleotide	[HuGene-1_1-st] Affymetrix Human Gene 1.1 ST Array [transcript (gene) version]
GPL11532	GSE53232	GSE53232_series_matrix.txt.gz.anno.tsv	GSM1288255	characteristics_ch1_cell.type	PBMC	lls (PBMCs)	PBMC	peripheral blood mononuclear cells (PBMCs)	in situ oligonucleotide	[HuGene-1_1-st] Affymetrix Human Gene 1.1 ST Array [transcript (gene) version]
GPL11532	GSE102046	GSE102046_series_matrix.txt.gz.anno.tsv	GSM2722398	source_name_ch1	monocytes?	onor monocytes	Monocytes	healthy donor monocytes	in situ oligonucleotide	[HuGene-1_1-st] Affymetrix Human Gene 1.1 ST Array [transcript (gene) version]
GPL11532	GSE102046	GSE102046_series_matrix.txt.gz.anno.tsv	GSM2722401	source_name_ch1	monocytes?	onor monocytes	Monocytes	healthy donor monocytes	in situ oligonucleotide	[HuGene-1_1-st] Affymetrix Human Gene 1.1 ST Array [transcript (gene) version]
GPL11532	GSE45593	GSE45593-GPL11532_series_matrix.txt.gz.anno.tsv	GSM1110242	title	PBMC	PBMC_4_18	PBMC	PBMC_4_18	in situ oligonucleotide	[HuGene-1_1-st] Affymetrix Human Gene 1.1 ST Array [transcript (gene) version]
GPL11532	GSE106475	GSE106475_series_matrix.txt.gz.anno.tsv	GSM2838544	characteristics_ch1_cell.type	cd8((pos)|\+)	CD8+ T ce	CD8 T cells	CD8+ T cells	in situ oligonucleotide	[HuGene-1_1-st] Affymetrix Human Gene 1.1 ST Array [transcript (gene) version]
GPL11532	GSE104616	GSE104616_series_matrix.txt.gz.anno.tsv	GSM2804147	characteristics_ch1_tissue	\bfibroblast	uman fibroblasts (NH	fibroblast	Primary human fibroblasts (NHDF)	in situ oligonucleotide	[HuGene-1_1-st] Affymetrix Human Gene 1.1 ST Array [transcript (gene) version]
GPL11532	GSE102046	GSE102046_series_matrix.txt.gz.anno.tsv	GSM2722406	source_name_ch1	monocytes?	onor monocytes	Monocytes	healthy donor monocytes	in situ oligonucleotide	[HuGene-1_1-st] Affymetrix Human Gene 1.1 ST Array [transcript (gene) version]
GPL11532	GSE62333	GSE62333_series_matrix.txt.gz.anno.tsv	GSM1525422	characteristics_ch1_cell.type	\bfibroblast	fibroblast	fibroblast	fibroblast	in situ oligonucleotide	[HuGene-1_1-st] Affymetrix Human Gene 1.1 ST Array [transcript (gene) version]
GPL11532	GSE54627	GSE54627_series_matrix.txt.gz.anno.tsv	GSM1320142	title	\bTh2(_|-|\b)(?!neg)	Th2_Donor	Th2 cells	Th2_Donor3_Day5+4hours	in situ oligonucleotide	[HuGene-1_1-st] Affymetrix Human Gene 1.1 ST Array [transcript (gene) version]
GPL11532	GSE78699	GSE78699_series_matrix.txt.gz.anno.tsv	GSM2072820	characteristics_ch1_cell.type	\bcd14((pos)|\+)?\b	CD14-posi	Monocytes	CD14-positive monocytes	in situ oligonucleotide	[HuGene-1_1-st] Affymetrix Human Gene 1.1 ST Array [transcript (gene) version]
GPL11532	GSE53232	GSE53232_series_matrix.txt.gz.anno.tsv	GSM1288233	characteristics_ch1_cell.type	PBMC	lls (PBMCs)	PBMC	peripheral blood mononuclear cells (PBMCs)	in situ oligonucleotide	[HuGene-1_1-st] Affymetrix Human Gene 1.1 ST Array [transcript (gene) version]
GPL11532	GSE62333	GSE62333_series_matrix.txt.gz.anno.tsv	GSM1525448	characteristics_ch1_cell.type	\bfibroblast	fibroblast	fibroblast	fibroblast	in situ oligonucleotide	[HuGene-1_1-st] Affymetrix Human Gene 1.1 ST Array [transcript (gene) version]
GPL11532	GSE40484	GSE40484_series_matrix.txt.gz.anno.tsv	GSM994859	characteristics_ch1_cell.population	\bcd14((pos)|\+)?\b	CD14+CD16-	Monocytes	CD14+CD16- monocytes	in situ oligonucleotide	[HuGene-1_1-st] Affymetrix Human Gene 1.1 ST Array [transcript (gene) version]
GPL11532	GSE57199	GSE57199_series_matrix.txt.gz.anno.tsv	GSM1377025	characteristics_ch1_clone	\bfibroblast	onal fibroblast like	fibroblast	polyclonal fibroblast like cells	in situ oligonucleotide	[HuGene-1_1-st] Affymetrix Human Gene 1.1 ST Array [transcript (gene) version]
GPL11532	GSE53232	GSE53232_series_matrix.txt.gz.anno.tsv	GSM1288276	characteristics_ch1_cell.type	PBMC	lls (PBMCs)	PBMC	peripheral blood mononuclear cells (PBMCs)	in situ oligonucleotide	[HuGene-1_1-st] Affymetrix Human Gene 1.1 ST Array [transcript (gene) version]
GPL11532	GSE53232	GSE53232_series_matrix.txt.gz.anno.tsv	GSM1288238	characteristics_ch1_cell.type	PBMC	lls (PBMCs)	PBMC	peripheral blood mononuclear cells (PBMCs)	in situ oligonucleotide	[HuGene-1_1-st] Affymetrix Human Gene 1.1 ST Array [transcript (gene) version]
GPL11532	GSE57199	GSE57199_series_matrix.txt.gz.anno.tsv	GSM1377021	characteristics_ch1_clone	\bfibroblast	onal fibroblast like	fibroblast	polyclonal fibroblast like cells	in situ oligonucleotide	[HuGene-1_1-st] Affymetrix Human Gene 1.1 ST Array [transcript (gene) version]
GPL11532	GSE45593	GSE45593-GPL11532_series_matrix.txt.gz.anno.tsv	GSM1110243	title	PBMC	PBMC_4_24	PBMC	PBMC_4_24	in situ oligonucleotide	[HuGene-1_1-st] Affymetrix Human Gene 1.1 ST Array [transcript (gene) version]
GPL11532	GSE104619	GSE104619-GPL11532_series_matrix.txt.gz.anno.tsv	GSM2804174	characteristics_ch1_tissue	\bfibroblast	uman fibroblasts (NH	fibroblast	Primary human fibroblasts (NHDF)	in situ oligonucleotide	[HuGene-1_1-st] Affymetrix Human Gene 1.1 ST Array [transcript (gene) version]
GPL11532	GSE104619	GSE104619-GPL11532_series_matrix.txt.gz.anno.tsv	GSM2804177	characteristics_ch1_tissue	\bfibroblast	uman fibroblasts (NH	fibroblast	Primary human fibroblasts (NHDF)	in situ oligonucleotide	[HuGene-1_1-st] Affymetrix Human Gene 1.1 ST Array [transcript (gene) version]
GPL11532	GSE78699	GSE78699_series_matrix.txt.gz.anno.tsv	GSM2072818	characteristics_ch1_cell.type	\bcd14((pos)|\+)?\b	CD14-posi	Monocytes	CD14-positive monocytes	in situ oligonucleotide	[HuGene-1_1-st] Affymetrix Human Gene 1.1 ST Array [transcript (gene) version]
GPL11532	GSE45593	GSE45593-GPL11532_series_matrix.txt.gz.anno.tsv	GSM1110263	title	PBMC	PBMC_8-18	PBMC	PBMC_8-18	in situ oligonucleotide	[HuGene-1_1-st] Affymetrix Human Gene 1.1 ST Array [transcript (gene) version]
GPL11532	GSE62333	GSE62333_series_matrix.txt.gz.anno.tsv	GSM1525452	characteristics_ch1_cell.type	\bfibroblast	fibroblast	fibroblast	fibroblast	in situ oligonucleotide	[HuGene-1_1-st] Affymetrix Human Gene 1.1 ST Array [transcript (gene) version]
GPL11532	GSE50840	GSE50840-GPL11532_series_matrix.txt.gz.anno.tsv	GSM1231012	characteristics_ch1_cell.subtype	NK(_|-|\b)	fied NK cell	NK cells	purified NK cells	in situ oligonucleotide	[HuGene-1_1-st] Affymetrix Human Gene 1.1 ST Array [transcript (gene) version]
GPL11532	GSE40484	GSE40484_series_matrix.txt.gz.anno.tsv	GSM994843	characteristics_ch1_cell.population	\bcd14((pos)|\+)?\b	CD14+CD16-	Monocytes	CD14+CD16- monocytes	in situ oligonucleotide	[HuGene-1_1-st] Affymetrix Human Gene 1.1 ST Array [transcript (gene) version]
GPL11532	GSE102046	GSE102046_series_matrix.txt.gz.anno.tsv	GSM2722385	source_name_ch1	monocytes?	onor monocytes	Monocytes	healthy donor monocytes	in situ oligonucleotide	[HuGene-1_1-st] Affymetrix Human Gene 1.1 ST Array [transcript (gene) version]
GPL11532	GSE49058	GSE49058_series_matrix.txt.gz.anno.tsv	GSM1193126	title	PBMC	PBMC_Ctrl	PBMC	PBMC_Ctrl_subj12	in situ oligonucleotide	[HuGene-1_1-st] Affymetrix Human Gene 1.1 ST Array [transcript (gene) version]
GPL11532	GSE53232	GSE53232_series_matrix.txt.gz.anno.tsv	GSM1288254	characteristics_ch1_cell.type	PBMC	lls (PBMCs)	PBMC	peripheral blood mononuclear cells (PBMCs)	in situ oligonucleotide	[HuGene-1_1-st] Affymetrix Human Gene 1.1 ST Array [transcript (gene) version]
GPL11532	GSE102046	GSE102046_series_matrix.txt.gz.anno.tsv	GSM2722397	source_name_ch1	monocytes?	onor monocytes	Monocytes	healthy donor monocytes	in situ oligonucleotide	[HuGene-1_1-st] Affymetrix Human Gene 1.1 ST Array [transcript (gene) version]
GPL11532	GSE102046	GSE102046_series_matrix.txt.gz.anno.tsv	GSM2722400	source_name_ch1	monocytes?	onor monocytes	Monocytes	healthy donor monocytes	in situ oligonucleotide	[HuGene-1_1-st] Affymetrix Human Gene 1.1 ST Array [transcript (gene) version]
GPL11532	GSE62333	GSE62333_series_matrix.txt.gz.anno.tsv	GSM1525444	characteristics_ch1_cell.type	\bfibroblast	fibroblast	fibroblast	fibroblast	in situ oligonucleotide	[HuGene-1_1-st] Affymetrix Human Gene 1.1 ST Array [transcript (gene) version]
GPL11532	GSE104616	GSE104616_series_matrix.txt.gz.anno.tsv	GSM2804149	characteristics_ch1_tissue	\bfibroblast	uman fibroblasts (NH	fibroblast	Primary human fibroblasts (NHDF)	in situ oligonucleotide	[HuGene-1_1-st] Affymetrix Human Gene 1.1 ST Array [transcript (gene) version]
GPL11532	GSE54627	GSE54627_series_matrix.txt.gz.anno.tsv	GSM1320118	source_name_ch1	\bTh2(_|-|\b)(?!neg)	Th2 CD4	Th2 cells	Th2 CD4 T cells	in situ oligonucleotide	[HuGene-1_1-st] Affymetrix Human Gene 1.1 ST Array [transcript (gene) version]
GPL11532	GSE53232	GSE53232_series_matrix.txt.gz.anno.tsv	GSM1288286	characteristics_ch1_cell.type	PBMC	lls (PBMCs)	PBMC	peripheral blood mononuclear cells (PBMCs)	in situ oligonucleotide	[HuGene-1_1-st] Affymetrix Human Gene 1.1 ST Array [transcript (gene) version]
GPL11532	GSE104616	GSE104616_series_matrix.txt.gz.anno.tsv	GSM2804153	characteristics_ch1_tissue	\bfibroblast	uman fibroblasts (NH	fibroblast	Primary human fibroblasts (NHDF)	in situ oligonucleotide	[HuGene-1_1-st] Affymetrix Human Gene 1.1 ST Array [transcript (gene) version]
GPL11532	GSE41505	GSE41505_series_matrix.txt.gz.anno.tsv	GSM1018411	characteristics_ch1_cell.type	PBMC	lls (PBMCs)	PBMC	peripheral blood mononuclear cells (PBMCs)	in situ oligonucleotide	[HuGene-1_1-st] Affymetrix Human Gene 1.1 ST Array [transcript (gene) version]
GPL11532	GSE49065	GSE49065-GPL11532_series_matrix.txt.gz.anno.tsv	GSM1193126	title	PBMC	PBMC_Ctrl	PBMC	PBMC_Ctrl_subj12	in situ oligonucleotide	[HuGene-1_1-st] Affymetrix Human Gene 1.1 ST Array [transcript (gene) version]
GPL11532	GSE62333	GSE62333_series_matrix.txt.gz.anno.tsv	GSM1525421	characteristics_ch1_cell.type	\bfibroblast	fibroblast	fibroblast	fibroblast	in situ oligonucleotide	[HuGene-1_1-st] Affymetrix Human Gene 1.1 ST Array [transcript (gene) version]
GPL11532	GSE58684	GSE58684_series_matrix.txt.gz.anno.tsv	GSM1416924	source_name_ch1	Na.ve.?CD4((pos)|\+|\b)	uman Naive CD4 T Ce	Naive CD4 T cells	Human Naive CD4 T Cell	in situ oligonucleotide	[HuGene-1_1-st] Affymetrix Human Gene 1.1 ST Array [transcript (gene) version]
GPL11532	GSE41505	GSE41505_series_matrix.txt.gz.anno.tsv	GSM1018414	characteristics_ch1_cell.type	PBMC	lls (PBMCs)	PBMC	peripheral blood mononuclear cells (PBMCs)	in situ oligonucleotide	[HuGene-1_1-st] Affymetrix Human Gene 1.1 ST Array [transcript (gene) version]
GPL11532	GSE41505	GSE41505_series_matrix.txt.gz.anno.tsv	GSM1018419	characteristics_ch1_cell.type	PBMC	lls (PBMCs)	PBMC	peripheral blood mononuclear cells (PBMCs)	in situ oligonucleotide	[HuGene-1_1-st] Affymetrix Human Gene 1.1 ST Array [transcript (gene) version]
GPL11532	GSE57199	GSE57199_series_matrix.txt.gz.anno.tsv	GSM1377024	characteristics_ch1_clone	\bfibroblast	onal fibroblast like	fibroblast	polyclonal fibroblast like cells	in situ oligonucleotide	[HuGene-1_1-st] Affymetrix Human Gene 1.1 ST Array [transcript (gene) version]
GPL11532	GSE54627	GSE54627_series_matrix.txt.gz.anno.tsv	GSM1320124	title	\bTh1(_|-|\b)(?!neg)	Th1_Donor	Th1 cells	Th1_Donor1_Day5+4hours	in situ oligonucleotide	[HuGene-1_1-st] Affymetrix Human Gene 1.1 ST Array [transcript (gene) version]
GPL11532	GSE53232	GSE53232_series_matrix.txt.gz.anno.tsv	GSM1288270	characteristics_ch1_cell.type	PBMC	lls (PBMCs)	PBMC	peripheral blood mononuclear cells (PBMCs)	in situ oligonucleotide	[HuGene-1_1-st] Affymetrix Human Gene 1.1 ST Array [transcript (gene) version]
GPL11532	GSE54627	GSE54627_series_matrix.txt.gz.anno.tsv	GSM1320130	title	\bTh0(_|-|\b)(?!neg)	Th0_Donor	CD4 T cells	Th0_Donor2_Day5+4hours	in situ oligonucleotide	[HuGene-1_1-st] Affymetrix Human Gene 1.1 ST Array [transcript (gene) version]
GPL11532	GSE54627	GSE54627_series_matrix.txt.gz.anno.tsv	GSM1320131	title	\bTh0(_|-|\b)(?!neg)	Th0+IFNa	CD4 T cells	Th0+IFNa_Donor2_Day5+4hours	in situ oligonucleotide	[HuGene-1_1-st] Affymetrix Human Gene 1.1 ST Array [transcript (gene) version]
GPL11532	GSE104616	GSE104616_series_matrix.txt.gz.anno.tsv	GSM2804150	characteristics_ch1_tissue	\bfibroblast	uman fibroblasts (NH	fibroblast	Primary human fibroblasts (NHDF)	in situ oligonucleotide	[HuGene-1_1-st] Affymetrix Human Gene 1.1 ST Array [transcript (gene) version]
GPL11532	GSE53232	GSE53232_series_matrix.txt.gz.anno.tsv	GSM1288285	characteristics_ch1_cell.type	PBMC	lls (PBMCs)	PBMC	peripheral blood mononuclear cells (PBMCs)	in situ oligonucleotide	[HuGene-1_1-st] Affymetrix Human Gene 1.1 ST Array [transcript (gene) version]
GPL11532	GSE102046	GSE102046_series_matrix.txt.gz.anno.tsv	GSM2722388	source_name_ch1	monocytes?	onor monocytes	Monocytes	healthy donor monocytes	in situ oligonucleotide	[HuGene-1_1-st] Affymetrix Human Gene 1.1 ST Array [transcript (gene) version]
GPL11532	GSE102046	GSE102046_series_matrix.txt.gz.anno.tsv	GSM2722387	source_name_ch1	monocytes?	onor monocytes	Monocytes	healthy donor monocytes	in situ oligonucleotide	[HuGene-1_1-st] Affymetrix Human Gene 1.1 ST Array [transcript (gene) version]
GPL11532	GSE62333	GSE62333_series_matrix.txt.gz.anno.tsv	GSM1525438	characteristics_ch1_cell.type	\bfibroblast	fibroblast	fibroblast	fibroblast	in situ oligonucleotide	[HuGene-1_1-st] Affymetrix Human Gene 1.1 ST Array [transcript (gene) version]
GPL11532	GSE45593	GSE45593-GPL11532_series_matrix.txt.gz.anno.tsv	GSM1110259	title	PBMC	PBMC_7-25	PBMC	PBMC_7-25	in situ oligonucleotide	[HuGene-1_1-st] Affymetrix Human Gene 1.1 ST Array [transcript (gene) version]
GPL11532	GSE68255	GSE68255_series_matrix.txt.gz.anno.tsv	GSM1666323	source_name_ch1	\bcd14((pos)|\+)?\b	CD14+CD16-	Monocytes	CD14+CD16- human monocytes, incubation with live E. coli, 6hr	in situ oligonucleotide	[HuGene-1_1-st] Affymetrix Human Gene 1.1 ST Array [transcript (gene) version]
GPL11532	GSE53232	GSE53232_series_matrix.txt.gz.anno.tsv	GSM1288231	characteristics_ch1_cell.type	PBMC	lls (PBMCs)	PBMC	peripheral blood mononuclear cells (PBMCs)	in situ oligonucleotide	[HuGene-1_1-st] Affymetrix Human Gene 1.1 ST Array [transcript (gene) version]
GPL11532	GSE49058	GSE49058_series_matrix.txt.gz.anno.tsv	GSM1193124	title	PBMC	PBMC_Ctrl	PBMC	PBMC_Ctrl_subj8	in situ oligonucleotide	[HuGene-1_1-st] Affymetrix Human Gene 1.1 ST Array [transcript (gene) version]
GPL11532	GSE53232	GSE53232_series_matrix.txt.gz.anno.tsv	GSM1288237	characteristics_ch1_cell.type	PBMC	lls (PBMCs)	PBMC	peripheral blood mononuclear cells (PBMCs)	in situ oligonucleotide	[HuGene-1_1-st] Affymetrix Human Gene 1.1 ST Array [transcript (gene) version]
GPL11532	GSE54627	GSE54627_series_matrix.txt.gz.anno.tsv	GSM1320109	source_name_ch1	\bTh1(_|-|\b)(?!neg)	Th1 CD4	Th1 cells	Th1 CD4 T cells + IFNa	in situ oligonucleotide	[HuGene-1_1-st] Affymetrix Human Gene 1.1 ST Array [transcript (gene) version]
GPL11532	GSE40484	GSE40484_series_matrix.txt.gz.anno.tsv	GSM994852	characteristics_ch1_cell.population	\bd(endriti)?c.?cell	tory Dendritic cells	Dendritic cells	inflammatory Dendritic cells	in situ oligonucleotide	[HuGene-1_1-st] Affymetrix Human Gene 1.1 ST Array [transcript (gene) version]
GPL11532	GSE45593	GSE45593-GPL11532_series_matrix.txt.gz.anno.tsv	GSM1110244	title	PBMC	PBMC_4_34	PBMC	PBMC_4_34	in situ oligonucleotide	[HuGene-1_1-st] Affymetrix Human Gene 1.1 ST Array [transcript (gene) version]
GPL11532	GSE68255	GSE68255_series_matrix.txt.gz.anno.tsv	GSM1666328	source_name_ch1	\bcd14((pos)|\+)?\b	CD14+CD16-	Monocytes	CD14+CD16- human monocytes, incubation with heat-killed E. coli, 6hr	in situ oligonucleotide	[HuGene-1_1-st] Affymetrix Human Gene 1.1 ST Array [transcript (gene) version]
GPL11532	GSE58315	GSE58315_series_matrix.txt.gz.anno.tsv	GSM1406378	characteristics_ch1_tissue	endotheli(um|al)	neal endothelium	endothelial	corneal endothelium	in situ oligonucleotide	[HuGene-1_1-st] Affymetrix Human Gene 1.1 ST Array [transcript (gene) version]
GPL11532	GSE41505	GSE41505_series_matrix.txt.gz.anno.tsv	GSM1018408	characteristics_ch1_cell.type	PBMC	lls (PBMCs)	PBMC	peripheral blood mononuclear cells (PBMCs)	in situ oligonucleotide	[HuGene-1_1-st] Affymetrix Human Gene 1.1 ST Array [transcript (gene) version]
GPL11532	GSE62333	GSE62333_series_matrix.txt.gz.anno.tsv	GSM1525435	characteristics_ch1_cell.type	\bfibroblast	fibroblast	fibroblast	fibroblast	in situ oligonucleotide	[HuGene-1_1-st] Affymetrix Human Gene 1.1 ST Array [transcript (gene) version]
GPL11532	GSE62333	GSE62333_series_matrix.txt.gz.anno.tsv	GSM1525418	characteristics_ch1_cell.type	\bfibroblast	fibroblast	fibroblast	fibroblast	in situ oligonucleotide	[HuGene-1_1-st] Affymetrix Human Gene 1.1 ST Array [transcript (gene) version]
GPL11532	GSE78699	GSE78699_series_matrix.txt.gz.anno.tsv	GSM2072821	characteristics_ch1_cell.type	\bcd14((pos)|\+)?\b	CD14-posi	Monocytes	CD14-positive monocytes	in situ oligonucleotide	[HuGene-1_1-st] Affymetrix Human Gene 1.1 ST Array [transcript (gene) version]
GPL11532	GSE78699	GSE78699_series_matrix.txt.gz.anno.tsv	GSM2072819	characteristics_ch1_cell.type	\bcd14((pos)|\+)?\b	CD14-posi	Monocytes	CD14-positive monocytes	in situ oligonucleotide	[HuGene-1_1-st] Affymetrix Human Gene 1.1 ST Array [transcript (gene) version]
GPL11532	GSE104616	GSE104616_series_matrix.txt.gz.anno.tsv	GSM2804168	characteristics_ch1_tissue	\bfibroblast	uman fibroblasts (NH	fibroblast	Primary human fibroblasts (NHDF)	in situ oligonucleotide	[HuGene-1_1-st] Affymetrix Human Gene 1.1 ST Array [transcript (gene) version]
GPL11532	GSE104616	GSE104616_series_matrix.txt.gz.anno.tsv	GSM2804158	characteristics_ch1_tissue	\bfibroblast	uman fibroblasts (NH	fibroblast	Primary human fibroblasts (NHDF)	in situ oligonucleotide	[HuGene-1_1-st] Affymetrix Human Gene 1.1 ST Array [transcript (gene) version]
GPL11532	GSE59860	GSE59860-GPL11532_series_matrix.txt.gz.anno.tsv	GSM1416924	source_name_ch1	Na.ve.?CD4((pos)|\+|\b)	uman Naive CD4 T Ce	Naive CD4 T cells	Human Naive CD4 T Cell	in situ oligonucleotide	[HuGene-1_1-st] Affymetrix Human Gene 1.1 ST Array [transcript (gene) version]
GPL11532	GSE102046	GSE102046_series_matrix.txt.gz.anno.tsv	GSM2722399	source_name_ch1	monocytes?	onor monocytes	Monocytes	healthy donor monocytes	in situ oligonucleotide	[HuGene-1_1-st] Affymetrix Human Gene 1.1 ST Array [transcript (gene) version]
GPL11532	GSE104616	GSE104616_series_matrix.txt.gz.anno.tsv	GSM2804164	characteristics_ch1_tissue	\bfibroblast	uman fibroblasts (NH	fibroblast	Primary human fibroblasts (NHDF)	in situ oligonucleotide	[HuGene-1_1-st] Affymetrix Human Gene 1.1 ST Array [transcript (gene) version]
GPL11532	GSE62333	GSE62333_series_matrix.txt.gz.anno.tsv	GSM1525445	characteristics_ch1_cell.type	\bfibroblast	fibroblast	fibroblast	fibroblast	in situ oligonucleotide	[HuGene-1_1-st] Affymetrix Human Gene 1.1 ST Array [transcript (gene) version]
GPL11532	GSE58315	GSE58315_series_matrix.txt.gz.anno.tsv	GSM1406380	characteristics_ch1_tissue	endotheli(um|al)	neal endothelium	endothelial	corneal endothelium	in situ oligonucleotide	[HuGene-1_1-st] Affymetrix Human Gene 1.1 ST Array [transcript (gene) version]
GPL11532	GSE45593	GSE45593-GPL11532_series_matrix.txt.gz.anno.tsv	GSM1110262	title	PBMC	PBMC_8-10	PBMC	PBMC_8-10	in situ oligonucleotide	[HuGene-1_1-st] Affymetrix Human Gene 1.1 ST Array [transcript (gene) version]
GPL11532	GSE45593	GSE45593-GPL11532_series_matrix.txt.gz.anno.tsv	GSM1110265	title	PBMC	PBMC_8_39	PBMC	PBMC_8_39	in situ oligonucleotide	[HuGene-1_1-st] Affymetrix Human Gene 1.1 ST Array [transcript (gene) version]
GPL11532	GSE68255	GSE68255_series_matrix.txt.gz.anno.tsv	GSM1666326	source_name_ch1	\bcd14((pos)|\+)?\b	CD14+CD16-	Monocytes	CD14+CD16- human monocytes, incubation with live E. coli, 6hr	in situ oligonucleotide	[HuGene-1_1-st] Affymetrix Human Gene 1.1 ST Array [transcript (gene) version]
GPL11532	GSE49065	GSE49065-GPL11532_series_matrix.txt.gz.anno.tsv	GSM1193124	title	PBMC	PBMC_Ctrl	PBMC	PBMC_Ctrl_subj8	in situ oligonucleotide	[HuGene-1_1-st] Affymetrix Human Gene 1.1 ST Array [transcript (gene) version]
GPL11532	GSE62333	GSE62333_series_matrix.txt.gz.anno.tsv	GSM1525447	characteristics_ch1_cell.type	\bfibroblast	fibroblast	fibroblast	fibroblast	in situ oligonucleotide	[HuGene-1_1-st] Affymetrix Human Gene 1.1 ST Array [transcript (gene) version]
GPL11532	GSE50840	GSE50840-GPL11532_series_matrix.txt.gz.anno.tsv	GSM1231010	characteristics_ch1_cell.subtype	NK(_|-|\b)	fied NK cell	NK cells	purified NK cells	in situ oligonucleotide	[HuGene-1_1-st] Affymetrix Human Gene 1.1 ST Array [transcript (gene) version]
GPL11532	GSE41505	GSE41505_series_matrix.txt.gz.anno.tsv	GSM1018404	characteristics_ch1_cell.type	PBMC	lls (PBMCs)	PBMC	peripheral blood mononuclear cells (PBMCs)	in situ oligonucleotide	[HuGene-1_1-st] Affymetrix Human Gene 1.1 ST Array [transcript (gene) version]
GPL11532	GSE104616	GSE104616_series_matrix.txt.gz.anno.tsv	GSM2804157	characteristics_ch1_tissue	\bfibroblast	uman fibroblasts (NH	fibroblast	Primary human fibroblasts (NHDF)	in situ oligonucleotide	[HuGene-1_1-st] Affymetrix Human Gene 1.1 ST Array [transcript (gene) version]
GPL11532	GSE104619	GSE104619-GPL11532_series_matrix.txt.gz.anno.tsv	GSM2804155	characteristics_ch1_tissue	\bfibroblast	uman fibroblasts (NH	fibroblast	Primary human fibroblasts (NHDF)	in situ oligonucleotide	[HuGene-1_1-st] Affymetrix Human Gene 1.1 ST Array [transcript (gene) version]
GPL11532	GSE53232	GSE53232_series_matrix.txt.gz.anno.tsv	GSM1288192	characteristics_ch1_cell.type	PBMC	lls (PBMCs)	PBMC	peripheral blood mononuclear cells (PBMCs)	in situ oligonucleotide	[HuGene-1_1-st] Affymetrix Human Gene 1.1 ST Array [transcript (gene) version]
GPL11532	GSE49058	GSE49058_series_matrix.txt.gz.anno.tsv	GSM1193129	title	PBMC	PBMC_WY_s	PBMC	PBMC_WY_subj3	in situ oligonucleotide	[HuGene-1_1-st] Affymetrix Human Gene 1.1 ST Array [transcript (gene) version]
GPL11532	GSE40484	GSE40484_series_matrix.txt.gz.anno.tsv	GSM994850	characteristics_ch1_cell.population	\bd(endriti)?c.?cell	tory Dendritic cells	Dendritic cells	inflammatory Dendritic cells	in situ oligonucleotide	[HuGene-1_1-st] Affymetrix Human Gene 1.1 ST Array [transcript (gene) version]
GPL11532	GSE45593	GSE45593-GPL11532_series_matrix.txt.gz.anno.tsv	GSM1110260	title	PBMC	PBMC_7_40	PBMC	PBMC_7_40	in situ oligonucleotide	[HuGene-1_1-st] Affymetrix Human Gene 1.1 ST Array [transcript (gene) version]
GPL11532	GSE62333	GSE62333_series_matrix.txt.gz.anno.tsv	GSM1525433	characteristics_ch1_cell.type	\bfibroblast	fibroblast	fibroblast	fibroblast	in situ oligonucleotide	[HuGene-1_1-st] Affymetrix Human Gene 1.1 ST Array [transcript (gene) version]
GPL11532	GSE62333	GSE62333_series_matrix.txt.gz.anno.tsv	GSM1525434	characteristics_ch1_cell.type	\bfibroblast	fibroblast	fibroblast	fibroblast	in situ oligonucleotide	[HuGene-1_1-st] Affymetrix Human Gene 1.1 ST Array [transcript (gene) version]
GPL11532	GSE58315	GSE58315_series_matrix.txt.gz.anno.tsv	GSM1406379	characteristics_ch1_tissue	endotheli(um|al)	neal endothelium	endothelial	corneal endothelium	in situ oligonucleotide	[HuGene-1_1-st] Affymetrix Human Gene 1.1 ST Array [transcript (gene) version]
GPL11532	GSE45593	GSE45593-GPL11532_series_matrix.txt.gz.anno.tsv	GSM1110258	title	PBMC	PBMC_7-13	PBMC	PBMC_7-13	in situ oligonucleotide	[HuGene-1_1-st] Affymetrix Human Gene 1.1 ST Array [transcript (gene) version]
GPL11532	GSE104616	GSE104616_series_matrix.txt.gz.anno.tsv	GSM2804151	characteristics_ch1_tissue	\bfibroblast	uman fibroblasts (NH	fibroblast	Primary human fibroblasts (NHDF)	in situ oligonucleotide	[HuGene-1_1-st] Affymetrix Human Gene 1.1 ST Array [transcript (gene) version]
GPL11532	GSE49065	GSE49065-GPL11532_series_matrix.txt.gz.anno.tsv	GSM1193125	title	PBMC	PBMC_Ctrl	PBMC	PBMC_Ctrl_subj10	in situ oligonucleotide	[HuGene-1_1-st] Affymetrix Human Gene 1.1 ST Array [transcript (gene) version]
GPL11532	GSE68255	GSE68255_series_matrix.txt.gz.anno.tsv	GSM1666324	source_name_ch1	\bcd14((pos)|\+)?\b	CD14+CD16-	Monocytes	CD14+CD16- human monocytes, incubation with heat-killed E. coli, 6hr	in situ oligonucleotide	[HuGene-1_1-st] Affymetrix Human Gene 1.1 ST Array [transcript (gene) version]
GPL11532	GSE49065	GSE49065-GPL11532_series_matrix.txt.gz.anno.tsv	GSM1193134	title	PBMC	PBMC_WY_s	PBMC	PBMC_WY_subj8	in situ oligonucleotide	[HuGene-1_1-st] Affymetrix Human Gene 1.1 ST Array [transcript (gene) version]
GPL11532	GSE50840	GSE50840-GPL11532_series_matrix.txt.gz.anno.tsv	GSM1231004	characteristics_ch1_cell.subtype	NK(_|-|\b)	fied NK cell	NK cells	purified NK cells	in situ oligonucleotide	[HuGene-1_1-st] Affymetrix Human Gene 1.1 ST Array [transcript (gene) version]
GPL11532	GSE53232	GSE53232_series_matrix.txt.gz.anno.tsv	GSM1288236	characteristics_ch1_cell.type	PBMC	lls (PBMCs)	PBMC	peripheral blood mononuclear cells (PBMCs)	in situ oligonucleotide	[HuGene-1_1-st] Affymetrix Human Gene 1.1 ST Array [transcript (gene) version]
GPL11532	GSE106475	GSE106475_series_matrix.txt.gz.anno.tsv	GSM2838542	characteristics_ch1_cell.type	cd8((pos)|\+)	CD8+ T ce	CD8 T cells	CD8+ T cells	in situ oligonucleotide	[HuGene-1_1-st] Affymetrix Human Gene 1.1 ST Array [transcript (gene) version]
GPL11532	GSE57199	GSE57199_series_matrix.txt.gz.anno.tsv	GSM1377018	characteristics_ch1_clone	\bfibroblast	onal fibroblast like	fibroblast	polyclonal fibroblast like cells	in situ oligonucleotide	[HuGene-1_1-st] Affymetrix Human Gene 1.1 ST Array [transcript (gene) version]
GPL11532	GSE58315	GSE58315_series_matrix.txt.gz.anno.tsv	GSM1406383	characteristics_ch1_tissue	endotheli(um|al)	neal endothelium	endothelial	corneal endothelium	in situ oligonucleotide	[HuGene-1_1-st] Affymetrix Human Gene 1.1 ST Array [transcript (gene) version]
GPL11532	GSE54627	GSE54627_series_matrix.txt.gz.anno.tsv	GSM1320132	title	\bTh1(_|-|\b)(?!neg)	Th1_Donor	Th1 cells	Th1_Donor2_Day5+4hours	in situ oligonucleotide	[HuGene-1_1-st] Affymetrix Human Gene 1.1 ST Array [transcript (gene) version]
GPL11532	GSE45593	GSE45593-GPL11532_series_matrix.txt.gz.anno.tsv	GSM1110261	title	PBMC	PBMC_8-0	PBMC	PBMC_8-0	in situ oligonucleotide	[HuGene-1_1-st] Affymetrix Human Gene 1.1 ST Array [transcript (gene) version]
GPL11532	GSE62333	GSE62333_series_matrix.txt.gz.anno.tsv	GSM1525423	characteristics_ch1_cell.type	\bfibroblast	fibroblast	fibroblast	fibroblast	in situ oligonucleotide	[HuGene-1_1-st] Affymetrix Human Gene 1.1 ST Array [transcript (gene) version]
GPL11532	GSE58315	GSE58315_series_matrix.txt.gz.anno.tsv	GSM1406382	characteristics_ch1_tissue	endotheli(um|al)	neal endothelium	endothelial	corneal endothelium	in situ oligonucleotide	[HuGene-1_1-st] Affymetrix Human Gene 1.1 ST Array [transcript (gene) version]
GPL11532	GSE102046	GSE102046_series_matrix.txt.gz.anno.tsv	GSM2722386	source_name_ch1	monocytes?	onor monocytes	Monocytes	healthy donor monocytes	in situ oligonucleotide	[HuGene-1_1-st] Affymetrix Human Gene 1.1 ST Array [transcript (gene) version]
GPL11532	GSE102046	GSE102046_series_matrix.txt.gz.anno.tsv	GSM2722381	source_name_ch1	monocytes?	onor monocytes	Monocytes	healthy donor monocytes	in situ oligonucleotide	[HuGene-1_1-st] Affymetrix Human Gene 1.1 ST Array [transcript (gene) version]
GPL11532	GSE104616	GSE104616_series_matrix.txt.gz.anno.tsv	GSM2804152	characteristics_ch1_tissue	\bfibroblast	uman fibroblasts (NH	fibroblast	Primary human fibroblasts (NHDF)	in situ oligonucleotide	[HuGene-1_1-st] Affymetrix Human Gene 1.1 ST Array [transcript (gene) version]
GPL11532	GSE62333	GSE62333_series_matrix.txt.gz.anno.tsv	GSM1525437	characteristics_ch1_cell.type	\bfibroblast	fibroblast	fibroblast	fibroblast	in situ oligonucleotide	[HuGene-1_1-st] Affymetrix Human Gene 1.1 ST Array [transcript (gene) version]
GPL11532	GSE53232	GSE53232_series_matrix.txt.gz.anno.tsv	GSM1288229	characteristics_ch1_cell.type	PBMC	lls (PBMCs)	PBMC	peripheral blood mononuclear cells (PBMCs)	in situ oligonucleotide	[HuGene-1_1-st] Affymetrix Human Gene 1.1 ST Array [transcript (gene) version]
GPL11532	GSE53232	GSE53232_series_matrix.txt.gz.anno.tsv	GSM1288230	characteristics_ch1_cell.type	PBMC	lls (PBMCs)	PBMC	peripheral blood mononuclear cells (PBMCs)	in situ oligonucleotide	[HuGene-1_1-st] Affymetrix Human Gene 1.1 ST Array [transcript (gene) version]
GPL11532	GSE102046	GSE102046_series_matrix.txt.gz.anno.tsv	GSM2722395	source_name_ch1	monocytes?	onor monocytes	Monocytes	healthy donor monocytes	in situ oligonucleotide	[HuGene-1_1-st] Affymetrix Human Gene 1.1 ST Array [transcript (gene) version]
GPL11532	GSE49058	GSE49058_series_matrix.txt.gz.anno.tsv	GSM1193128	title	PBMC	PBMC_WY_s	PBMC	PBMC_WY_subj2	in situ oligonucleotide	[HuGene-1_1-st] Affymetrix Human Gene 1.1 ST Array [transcript (gene) version]
GPL11532	GSE68255	GSE68255_series_matrix.txt.gz.anno.tsv	GSM1666322	source_name_ch1	\bcd14((pos)|\+)?\b	CD14+CD16-	Monocytes	CD14+CD16- human monocytes, incubation with heat-killed E. coli, 6hr	in situ oligonucleotide	[HuGene-1_1-st] Affymetrix Human Gene 1.1 ST Array [transcript (gene) version]
GPL11532	GSE104619	GSE104619-GPL11532_series_matrix.txt.gz.anno.tsv	GSM2804148	characteristics_ch1_tissue	\bfibroblast	uman fibroblasts (NH	fibroblast	Primary human fibroblasts (NHDF)	in situ oligonucleotide	[HuGene-1_1-st] Affymetrix Human Gene 1.1 ST Array [transcript (gene) version]
GPL11532	GSE104616	GSE104616_series_matrix.txt.gz.anno.tsv	GSM2804148	characteristics_ch1_tissue	\bfibroblast	uman fibroblasts (NH	fibroblast	Primary human fibroblasts (NHDF)	in situ oligonucleotide	[HuGene-1_1-st] Affymetrix Human Gene 1.1 ST Array [transcript (gene) version]
GPL11532	GSE56832	GSE56832_series_matrix.txt.gz.anno.tsv	GSM1370026	source_name_ch1	\bfibroblast	skin fibroblast cell	fibroblast	Immortalized human foreskin fibroblast cells	in situ oligonucleotide	[HuGene-1_1-st] Affymetrix Human Gene 1.1 ST Array [transcript (gene) version]
GPL11532	GSE62333	GSE62333_series_matrix.txt.gz.anno.tsv	GSM1525451	characteristics_ch1_cell.type	\bfibroblast	fibroblast	fibroblast	fibroblast	in situ oligonucleotide	[HuGene-1_1-st] Affymetrix Human Gene 1.1 ST Array [transcript (gene) version]
GPL11532	GSE104619	GSE104619-GPL11532_series_matrix.txt.gz.anno.tsv	GSM2804149	characteristics_ch1_tissue	\bfibroblast	uman fibroblasts (NH	fibroblast	Primary human fibroblasts (NHDF)	in situ oligonucleotide	[HuGene-1_1-st] Affymetrix Human Gene 1.1 ST Array [transcript (gene) version]
GPL11532	GSE49065	GSE49065-GPL11532_series_matrix.txt.gz.anno.tsv	GSM1193118	title	PBMC	PBMC_Ctrl	PBMC	PBMC_Ctrl_subj2	in situ oligonucleotide	[HuGene-1_1-st] Affymetrix Human Gene 1.1 ST Array [transcript (gene) version]
GPL11532	GSE68255	GSE68255_series_matrix.txt.gz.anno.tsv	GSM1666327	source_name_ch1	\bcd14((pos)|\+)?\b	CD14+CD16-	Monocytes	CD14+CD16- human monocytes, control incubation, 6hr	in situ oligonucleotide	[HuGene-1_1-st] Affymetrix Human Gene 1.1 ST Array [transcript (gene) version]
GPL11532	GSE104619	GSE104619-GPL11532_series_matrix.txt.gz.anno.tsv	GSM2804161	characteristics_ch1_tissue	\bfibroblast	uman fibroblasts (NH	fibroblast	Primary human fibroblasts (NHDF)	in situ oligonucleotide	[HuGene-1_1-st] Affymetrix Human Gene 1.1 ST Array [transcript (gene) version]
GPL11532	GSE54627	GSE54627_series_matrix.txt.gz.anno.tsv	GSM1320133	title	\bTh1(_|-|\b)(?!neg)	Th1+IFNa	Th1 cells	Th1+IFNa_Donor2_Day5+4hours	in situ oligonucleotide	[HuGene-1_1-st] Affymetrix Human Gene 1.1 ST Array [transcript (gene) version]
GPL11532	GSE106475	GSE106475_series_matrix.txt.gz.anno.tsv	GSM2838576	characteristics_ch1_cell.type	cd8((pos)|\+)	CD8+ T ce	CD8 T cells	CD8+ T cells	in situ oligonucleotide	[HuGene-1_1-st] Affymetrix Human Gene 1.1 ST Array [transcript (gene) version]
GPL11532	GSE53232	GSE53232_series_matrix.txt.gz.anno.tsv	GSM1288235	characteristics_ch1_cell.type	PBMC	lls (PBMCs)	PBMC	peripheral blood mononuclear cells (PBMCs)	in situ oligonucleotide	[HuGene-1_1-st] Affymetrix Human Gene 1.1 ST Array [transcript (gene) version]
GPL11532	GSE106475	GSE106475_series_matrix.txt.gz.anno.tsv	GSM2838580	characteristics_ch1_cell.type	cd8((pos)|\+)	CD8+ T ce	CD8 T cells	CD8+ T cells	in situ oligonucleotide	[HuGene-1_1-st] Affymetrix Human Gene 1.1 ST Array [transcript (gene) version]
GPL11532	GSE49058	GSE49058_series_matrix.txt.gz.anno.tsv	GSM1193127	title	PBMC	PBMC_WY_s	PBMC	PBMC_WY_subj1	in situ oligonucleotide	[HuGene-1_1-st] Affymetrix Human Gene 1.1 ST Array [transcript (gene) version]
GPL11532	GSE104619	GSE104619-GPL11532_series_matrix.txt.gz.anno.tsv	GSM2804159	characteristics_ch1_tissue	\bfibroblast	uman fibroblasts (NH	fibroblast	Primary human fibroblasts (NHDF)	in situ oligonucleotide	[HuGene-1_1-st] Affymetrix Human Gene 1.1 ST Array [transcript (gene) version]
GPL11532	GSE45593	GSE45593-GPL11532_series_matrix.txt.gz.anno.tsv	GSM1110253	title	PBMC	PBMC_6_17	PBMC	PBMC_6_17	in situ oligonucleotide	[HuGene-1_1-st] Affymetrix Human Gene 1.1 ST Array [transcript (gene) version]
GPL11532	GSE62333	GSE62333_series_matrix.txt.gz.anno.tsv	GSM1525449	characteristics_ch1_cell.type	\bfibroblast	fibroblast	fibroblast	fibroblast	in situ oligonucleotide	[HuGene-1_1-st] Affymetrix Human Gene 1.1 ST Array [transcript (gene) version]
GPL11532	GSE56832	GSE56832_series_matrix.txt.gz.anno.tsv	GSM1370027	source_name_ch1	\bfibroblast	skin fibroblast cell	fibroblast	Immortalized human foreskin fibroblast cells	in situ oligonucleotide	[HuGene-1_1-st] Affymetrix Human Gene 1.1 ST Array [transcript (gene) version]
GPL11532	GSE62333	GSE62333_series_matrix.txt.gz.anno.tsv	GSM1525450	characteristics_ch1_cell.type	\bfibroblast	fibroblast	fibroblast	fibroblast	in situ oligonucleotide	[HuGene-1_1-st] Affymetrix Human Gene 1.1 ST Array [transcript (gene) version]
GPL11532	GSE62333	GSE62333_series_matrix.txt.gz.anno.tsv	GSM1525420	characteristics_ch1_cell.type	\bfibroblast	fibroblast	fibroblast	fibroblast	in situ oligonucleotide	[HuGene-1_1-st] Affymetrix Human Gene 1.1 ST Array [transcript (gene) version]
GPL11532	GSE49058	GSE49058_series_matrix.txt.gz.anno.tsv	GSM1193134	title	PBMC	PBMC_WY_s	PBMC	PBMC_WY_subj8	in situ oligonucleotide	[HuGene-1_1-st] Affymetrix Human Gene 1.1 ST Array [transcript (gene) version]
GPL11532	GSE49065	GSE49065-GPL11532_series_matrix.txt.gz.anno.tsv	GSM1193121	title	PBMC	PBMC_Ctrl	PBMC	PBMC_Ctrl_subj5	in situ oligonucleotide	[HuGene-1_1-st] Affymetrix Human Gene 1.1 ST Array [transcript (gene) version]
GPL11532	GSE58315	GSE58315_series_matrix.txt.gz.anno.tsv	GSM1406377	characteristics_ch1_tissue	endotheli(um|al)	neal endothelium	endothelial	corneal endothelium	in situ oligonucleotide	[HuGene-1_1-st] Affymetrix Human Gene 1.1 ST Array [transcript (gene) version]
GPL11532	GSE49065	GSE49065-GPL11532_series_matrix.txt.gz.anno.tsv	GSM1193122	title	PBMC	PBMC_Ctrl	PBMC	PBMC_Ctrl_subj6	in situ oligonucleotide	[HuGene-1_1-st] Affymetrix Human Gene 1.1 ST Array [transcript (gene) version]
GPL11532	GSE41505	GSE41505_series_matrix.txt.gz.anno.tsv	GSM1018415	characteristics_ch1_cell.type	PBMC	lls (PBMCs)	PBMC	peripheral blood mononuclear cells (PBMCs)	in situ oligonucleotide	[HuGene-1_1-st] Affymetrix Human Gene 1.1 ST Array [transcript (gene) version]
GPL11532	GSE49058	GSE49058_series_matrix.txt.gz.anno.tsv	GSM1193125	title	PBMC	PBMC_Ctrl	PBMC	PBMC_Ctrl_subj10	in situ oligonucleotide	[HuGene-1_1-st] Affymetrix Human Gene 1.1 ST Array [transcript (gene) version]
GPL11532	GSE54627	GSE54627_series_matrix.txt.gz.anno.tsv	GSM1320116	source_name_ch1	\bTh1(_|-|\b)(?!neg)	Th1 CD4	Th1 cells	Th1 CD4 T cells	in situ oligonucleotide	[HuGene-1_1-st] Affymetrix Human Gene 1.1 ST Array [transcript (gene) version]
GPL11532	GSE106475	GSE106475_series_matrix.txt.gz.anno.tsv	GSM2838540	characteristics_ch1_cell.type	cd8((pos)|\+)	CD8+ T ce	CD8 T cells	CD8+ T cells	in situ oligonucleotide	[HuGene-1_1-st] Affymetrix Human Gene 1.1 ST Array [transcript (gene) version]
GPL11532	GSE102046	GSE102046_series_matrix.txt.gz.anno.tsv	GSM2722403	source_name_ch1	monocytes?	onor monocytes	Monocytes	healthy donor monocytes	in situ oligonucleotide	[HuGene-1_1-st] Affymetrix Human Gene 1.1 ST Array [transcript (gene) version]
GPL11532	GSE49058	GSE49058_series_matrix.txt.gz.anno.tsv	GSM1193131	title	PBMC	PBMC_WY_s	PBMC	PBMC_WY_subj5	in situ oligonucleotide	[HuGene-1_1-st] Affymetrix Human Gene 1.1 ST Array [transcript (gene) version]
GPL11532	GSE104616	GSE104616_series_matrix.txt.gz.anno.tsv	GSM2804169	characteristics_ch1_tissue	\bfibroblast	uman fibroblasts (NH	fibroblast	Primary human fibroblasts (NHDF)	in situ oligonucleotide	[HuGene-1_1-st] Affymetrix Human Gene 1.1 ST Array [transcript (gene) version]
GPL11532	GSE62333	GSE62333_series_matrix.txt.gz.anno.tsv	GSM1525442	characteristics_ch1_cell.type	\bfibroblast	fibroblast	fibroblast	fibroblast	in situ oligonucleotide	[HuGene-1_1-st] Affymetrix Human Gene 1.1 ST Array [transcript (gene) version]
GPL11532	GSE49058	GSE49058_series_matrix.txt.gz.anno.tsv	GSM1193133	title	PBMC	PBMC_WY_s	PBMC	PBMC_WY_subj7	in situ oligonucleotide	[HuGene-1_1-st] Affymetrix Human Gene 1.1 ST Array [transcript (gene) version]
GPL11532	GSE45593	GSE45593-GPL11532_series_matrix.txt.gz.anno.tsv	GSM1110257	title	PBMC	PBMC_7-0	PBMC	PBMC_7-0	in situ oligonucleotide	[HuGene-1_1-st] Affymetrix Human Gene 1.1 ST Array [transcript (gene) version]
GPL11532	GSE104619	GSE104619-GPL11532_series_matrix.txt.gz.anno.tsv	GSM2804163	characteristics_ch1_tissue	\bfibroblast	uman fibroblasts (NH	fibroblast	Primary human fibroblasts (NHDF)	in situ oligonucleotide	[HuGene-1_1-st] Affymetrix Human Gene 1.1 ST Array [transcript (gene) version]
GPL11532	GSE53232	GSE53232_series_matrix.txt.gz.anno.tsv	GSM1288242	characteristics_ch1_cell.type	PBMC	lls (PBMCs)	PBMC	peripheral blood mononuclear cells (PBMCs)	in situ oligonucleotide	[HuGene-1_1-st] Affymetrix Human Gene 1.1 ST Array [transcript (gene) version]
GPL11532	GSE104619	GSE104619-GPL11532_series_matrix.txt.gz.anno.tsv	GSM2804160	characteristics_ch1_tissue	\bfibroblast	uman fibroblasts (NH	fibroblast	Primary human fibroblasts (NHDF)	in situ oligonucleotide	[HuGene-1_1-st] Affymetrix Human Gene 1.1 ST Array [transcript (gene) version]
GPL11532	GSE49065	GSE49065-GPL11532_series_matrix.txt.gz.anno.tsv	GSM1193127	title	PBMC	PBMC_WY_s	PBMC	PBMC_WY_subj1	in situ oligonucleotide	[HuGene-1_1-st] Affymetrix Human Gene 1.1 ST Array [transcript (gene) version]
GPL11532	GSE41505	GSE41505_series_matrix.txt.gz.anno.tsv	GSM1018420	characteristics_ch1_cell.type	PBMC	lls (PBMCs)	PBMC	peripheral blood mononuclear cells (PBMCs)	in situ oligonucleotide	[HuGene-1_1-st] Affymetrix Human Gene 1.1 ST Array [transcript (gene) version]
GPL11532	GSE49058	GSE49058_series_matrix.txt.gz.anno.tsv	GSM1193130	title	PBMC	PBMC_WY_s	PBMC	PBMC_WY_subj4	in situ oligonucleotide	[HuGene-1_1-st] Affymetrix Human Gene 1.1 ST Array [transcript (gene) version]
GPL11532	GSE102046	GSE102046_series_matrix.txt.gz.anno.tsv	GSM2722396	source_name_ch1	monocytes?	onor monocytes	Monocytes	healthy donor monocytes	in situ oligonucleotide	[HuGene-1_1-st] Affymetrix Human Gene 1.1 ST Array [transcript (gene) version]
GPL11532	GSE54627	GSE54627_series_matrix.txt.gz.anno.tsv	GSM1320117	source_name_ch1	\bTh1(_|-|\b)(?!neg)	Th1 CD4	Th1 cells	Th1 CD4 T cells + IFNa	in situ oligonucleotide	[HuGene-1_1-st] Affymetrix Human Gene 1.1 ST Array [transcript (gene) version]
GPL11532	GSE104616	GSE104616_series_matrix.txt.gz.anno.tsv	GSM2804166	characteristics_ch1_tissue	\bfibroblast	uman fibroblasts (NH	fibroblast	Primary human fibroblasts (NHDF)	in situ oligonucleotide	[HuGene-1_1-st] Affymetrix Human Gene 1.1 ST Array [transcript (gene) version]
GPL11532	GSE104619	GSE104619-GPL11532_series_matrix.txt.gz.anno.tsv	GSM2804158	characteristics_ch1_tissue	\bfibroblast	uman fibroblasts (NH	fibroblast	Primary human fibroblasts (NHDF)	in situ oligonucleotide	[HuGene-1_1-st] Affymetrix Human Gene 1.1 ST Array [transcript (gene) version]
GPL11532	GSE54627	GSE54627_series_matrix.txt.gz.anno.tsv	GSM1320101	source_name_ch1	\bTh1(_|-|\b)(?!neg)	Th1 CD4	Th1 cells	Th1 CD4 T cells + IFNa	in situ oligonucleotide	[HuGene-1_1-st] Affymetrix Human Gene 1.1 ST Array [transcript (gene) version]
GPL11532	GSE62333	GSE62333_series_matrix.txt.gz.anno.tsv	GSM1525419	characteristics_ch1_cell.type	\bfibroblast	fibroblast	fibroblast	fibroblast	in situ oligonucleotide	[HuGene-1_1-st] Affymetrix Human Gene 1.1 ST Array [transcript (gene) version]
GPL11532	GSE102046	GSE102046_series_matrix.txt.gz.anno.tsv	GSM2722402	source_name_ch1	monocytes?	onor monocytes	Monocytes	healthy donor monocytes	in situ oligonucleotide	[HuGene-1_1-st] Affymetrix Human Gene 1.1 ST Array [transcript (gene) version]
GPL11532	GSE49058	GSE49058_series_matrix.txt.gz.anno.tsv	GSM1193132	title	PBMC	PBMC_WY_s	PBMC	PBMC_WY_subj6	in situ oligonucleotide	[HuGene-1_1-st] Affymetrix Human Gene 1.1 ST Array [transcript (gene) version]
GPL11532	GSE104616	GSE104616_series_matrix.txt.gz.anno.tsv	GSM2804170	characteristics_ch1_tissue	\bfibroblast	uman fibroblasts (NH	fibroblast	Primary human fibroblasts (NHDF)	in situ oligonucleotide	[HuGene-1_1-st] Affymetrix Human Gene 1.1 ST Array [transcript (gene) version]
GPL11532	GSE104616	GSE104616_series_matrix.txt.gz.anno.tsv	GSM2804167	characteristics_ch1_tissue	\bfibroblast	uman fibroblasts (NH	fibroblast	Primary human fibroblasts (NHDF)	in situ oligonucleotide	[HuGene-1_1-st] Affymetrix Human Gene 1.1 ST Array [transcript (gene) version]
GPL11532	GSE49065	GSE49065-GPL11532_series_matrix.txt.gz.anno.tsv	GSM1193120	title	PBMC	PBMC_Ctrl	PBMC	PBMC_Ctrl_subj4	in situ oligonucleotide	[HuGene-1_1-st] Affymetrix Human Gene 1.1 ST Array [transcript (gene) version]
GPL11532	GSE49065	GSE49065-GPL11532_series_matrix.txt.gz.anno.tsv	GSM1193128	title	PBMC	PBMC_WY_s	PBMC	PBMC_WY_subj2	in situ oligonucleotide	[HuGene-1_1-st] Affymetrix Human Gene 1.1 ST Array [transcript (gene) version]
GPL11532	GSE41505	GSE41505_series_matrix.txt.gz.anno.tsv	GSM1018417	characteristics_ch1_cell.type	PBMC	lls (PBMCs)	PBMC	peripheral blood mononuclear cells (PBMCs)	in situ oligonucleotide	[HuGene-1_1-st] Affymetrix Human Gene 1.1 ST Array [transcript (gene) version]
GPL11532	GSE53232	GSE53232_series_matrix.txt.gz.anno.tsv	GSM1288190	characteristics_ch1_cell.type	PBMC	lls (PBMCs)	PBMC	peripheral blood mononuclear cells (PBMCs)	in situ oligonucleotide	[HuGene-1_1-st] Affymetrix Human Gene 1.1 ST Array [transcript (gene) version]
GPL11532	GSE50838	GSE50838_series_matrix.txt.gz.anno.tsv	GSM1231016	characteristics_ch1_cell.subtype	NK(_|-|\b)	fied NK cell	NK cells	purified NK cells	in situ oligonucleotide	[HuGene-1_1-st] Affymetrix Human Gene 1.1 ST Array [transcript (gene) version]
GPL11532	GSE40484	GSE40484_series_matrix.txt.gz.anno.tsv	GSM994849	characteristics_ch1_cell.population	\bd(endriti)?c.?cell	tory Dendritic cells	Dendritic cells	inflammatory Dendritic cells	in situ oligonucleotide	[HuGene-1_1-st] Affymetrix Human Gene 1.1 ST Array [transcript (gene) version]
GPL11532	GSE41505	GSE41505_series_matrix.txt.gz.anno.tsv	GSM1018421	characteristics_ch1_cell.type	PBMC	lls (PBMCs)	PBMC	peripheral blood mononuclear cells (PBMCs)	in situ oligonucleotide	[HuGene-1_1-st] Affymetrix Human Gene 1.1 ST Array [transcript (gene) version]
GPL11532	GSE54627	GSE54627_series_matrix.txt.gz.anno.tsv	GSM1320114	source_name_ch1	\bTh0(_|-|\b)(?!neg)	Th0 CD4	CD4 T cells	Th0 CD4 T cells	in situ oligonucleotide	[HuGene-1_1-st] Affymetrix Human Gene 1.1 ST Array [transcript (gene) version]
GPL11532	GSE53232	GSE53232_series_matrix.txt.gz.anno.tsv	GSM1288244	characteristics_ch1_cell.type	PBMC	lls (PBMCs)	PBMC	peripheral blood mononuclear cells (PBMCs)	in situ oligonucleotide	[HuGene-1_1-st] Affymetrix Human Gene 1.1 ST Array [transcript (gene) version]
GPL11532	GSE62333	GSE62333_series_matrix.txt.gz.anno.tsv	GSM1525446	characteristics_ch1_cell.type	\bfibroblast	fibroblast	fibroblast	fibroblast	in situ oligonucleotide	[HuGene-1_1-st] Affymetrix Human Gene 1.1 ST Array [transcript (gene) version]
GPL11532	GSE53232	GSE53232_series_matrix.txt.gz.anno.tsv	GSM1288243	characteristics_ch1_cell.type	PBMC	lls (PBMCs)	PBMC	peripheral blood mononuclear cells (PBMCs)	in situ oligonucleotide	[HuGene-1_1-st] Affymetrix Human Gene 1.1 ST Array [transcript (gene) version]
GPL11532	GSE62333	GSE62333_series_matrix.txt.gz.anno.tsv	GSM1525440	characteristics_ch1_cell.type	\bfibroblast	fibroblast	fibroblast	fibroblast	in situ oligonucleotide	[HuGene-1_1-st] Affymetrix Human Gene 1.1 ST Array [transcript (gene) version]
GPL11532	GSE104619	GSE104619-GPL11532_series_matrix.txt.gz.anno.tsv	GSM2804162	characteristics_ch1_tissue	\bfibroblast	uman fibroblasts (NH	fibroblast	Primary human fibroblasts (NHDF)	in situ oligonucleotide	[HuGene-1_1-st] Affymetrix Human Gene 1.1 ST Array [transcript (gene) version]
GPL11532	GSE49065	GSE49065-GPL11532_series_matrix.txt.gz.anno.tsv	GSM1193123	title	PBMC	PBMC_Ctrl	PBMC	PBMC_Ctrl_subj7	in situ oligonucleotide	[HuGene-1_1-st] Affymetrix Human Gene 1.1 ST Array [transcript (gene) version]
GPL11532	GSE106475	GSE106475_series_matrix.txt.gz.anno.tsv	GSM2838573	characteristics_ch1_cell.type	cd8((pos)|\+)	CD8+ T ce	CD8 T cells	CD8+ T cells	in situ oligonucleotide	[HuGene-1_1-st] Affymetrix Human Gene 1.1 ST Array [transcript (gene) version]
GPL11532	GSE53232	GSE53232_series_matrix.txt.gz.anno.tsv	GSM1288234	characteristics_ch1_cell.type	PBMC	lls (PBMCs)	PBMC	peripheral blood mononuclear cells (PBMCs)	in situ oligonucleotide	[HuGene-1_1-st] Affymetrix Human Gene 1.1 ST Array [transcript (gene) version]
GPL11532	GSE49065	GSE49065-GPL11532_series_matrix.txt.gz.anno.tsv	GSM1193129	title	PBMC	PBMC_WY_s	PBMC	PBMC_WY_subj3	in situ oligonucleotide	[HuGene-1_1-st] Affymetrix Human Gene 1.1 ST Array [transcript (gene) version]
GPL11532	GSE106475	GSE106475_series_matrix.txt.gz.anno.tsv	GSM2838579	characteristics_ch1_cell.type	cd8((pos)|\+)	CD8+ T ce	CD8 T cells	CD8+ T cells	in situ oligonucleotide	[HuGene-1_1-st] Affymetrix Human Gene 1.1 ST Array [transcript (gene) version]
GPL11532	GSE53232	GSE53232_series_matrix.txt.gz.anno.tsv	GSM1288191	characteristics_ch1_cell.type	PBMC	lls (PBMCs)	PBMC	peripheral blood mononuclear cells (PBMCs)	in situ oligonucleotide	[HuGene-1_1-st] Affymetrix Human Gene 1.1 ST Array [transcript (gene) version]
GPL11532	GSE57199	GSE57199_series_matrix.txt.gz.anno.tsv	GSM1377016	source_name_ch1	\bfibroblast	skin fibroblast cell	fibroblast	Immortalized human foreskin fibroblast cells	in situ oligonucleotide	[HuGene-1_1-st] Affymetrix Human Gene 1.1 ST Array [transcript (gene) version]
GPL11532	GSE106475	GSE106475_series_matrix.txt.gz.anno.tsv	GSM2838578	characteristics_ch1_cell.type	cd8((pos)|\+)	CD8+ T ce	CD8 T cells	CD8+ T cells	in situ oligonucleotide	[HuGene-1_1-st] Affymetrix Human Gene 1.1 ST Array [transcript (gene) version]
GPL11532	GSE106475	GSE106475_series_matrix.txt.gz.anno.tsv	GSM2838538	characteristics_ch1_cell.type	cd8((pos)|\+)	CD8+ T ce	CD8 T cells	CD8+ T cells	in situ oligonucleotide	[HuGene-1_1-st] Affymetrix Human Gene 1.1 ST Array [transcript (gene) version]
GPL11532	GSE104616	GSE104616_series_matrix.txt.gz.anno.tsv	GSM2804163	characteristics_ch1_tissue	\bfibroblast	uman fibroblasts (NH	fibroblast	Primary human fibroblasts (NHDF)	in situ oligonucleotide	[HuGene-1_1-st] Affymetrix Human Gene 1.1 ST Array [transcript (gene) version]
GPL11532	GSE49065	GSE49065-GPL11532_series_matrix.txt.gz.anno.tsv	GSM1193135	title	PBMC	PBMC_WY_s	PBMC	PBMC_WY_subj10	in situ oligonucleotide	[HuGene-1_1-st] Affymetrix Human Gene 1.1 ST Array [transcript (gene) version]
GPL11532	GSE45593	GSE45593-GPL11532_series_matrix.txt.gz.anno.tsv	GSM1110256	title	PBMC	PBMC_6_49	PBMC	PBMC_6_49	in situ oligonucleotide	[HuGene-1_1-st] Affymetrix Human Gene 1.1 ST Array [transcript (gene) version]
GPL11532	GSE53232	GSE53232_series_matrix.txt.gz.anno.tsv	GSM1288239	characteristics_ch1_cell.type	PBMC	lls (PBMCs)	PBMC	peripheral blood mononuclear cells (PBMCs)	in situ oligonucleotide	[HuGene-1_1-st] Affymetrix Human Gene 1.1 ST Array [transcript (gene) version]
GPL11532	GSE53232	GSE53232_series_matrix.txt.gz.anno.tsv	GSM1288240	characteristics_ch1_cell.type	PBMC	lls (PBMCs)	PBMC	peripheral blood mononuclear cells (PBMCs)	in situ oligonucleotide	[HuGene-1_1-st] Affymetrix Human Gene 1.1 ST Array [transcript (gene) version]
GPL11532	GSE49058	GSE49058_series_matrix.txt.gz.anno.tsv	GSM1193136	title	PBMC	PBMC_WY_s	PBMC	PBMC_WY_subj12	in situ oligonucleotide	[HuGene-1_1-st] Affymetrix Human Gene 1.1 ST Array [transcript (gene) version]
GPL11532	GSE54627	GSE54627_series_matrix.txt.gz.anno.tsv	GSM1320143	title	\bTh2(_|-|\b)(?!neg)	Th2+IFNa	Th2 cells	Th2+IFNa_Donor3_Day5+4hours	in situ oligonucleotide	[HuGene-1_1-st] Affymetrix Human Gene 1.1 ST Array [transcript (gene) version]
GPL11532	GSE50838	GSE50838_series_matrix.txt.gz.anno.tsv	GSM1231013	characteristics_ch1_cell.subtype	NK(_|-|\b)	fied NK cell	NK cells	purified NK cells	in situ oligonucleotide	[HuGene-1_1-st] Affymetrix Human Gene 1.1 ST Array [transcript (gene) version]
GPL11532	GSE53232	GSE53232_series_matrix.txt.gz.anno.tsv	GSM1288309	characteristics_ch1_cell.type	PBMC	lls (PBMCs)	PBMC	peripheral blood mononuclear cells (PBMCs)	in situ oligonucleotide	[HuGene-1_1-st] Affymetrix Human Gene 1.1 ST Array [transcript (gene) version]
GPL11532	GSE104616	GSE104616_series_matrix.txt.gz.anno.tsv	GSM2804160	characteristics_ch1_tissue	\bfibroblast	uman fibroblasts (NH	fibroblast	Primary human fibroblasts (NHDF)	in situ oligonucleotide	[HuGene-1_1-st] Affymetrix Human Gene 1.1 ST Array [transcript (gene) version]
GPL11532	GSE106475	GSE106475_series_matrix.txt.gz.anno.tsv	GSM2838577	characteristics_ch1_cell.type	cd8((pos)|\+)	CD8+ T ce	CD8 T cells	CD8+ T cells	in situ oligonucleotide	[HuGene-1_1-st] Affymetrix Human Gene 1.1 ST Array [transcript (gene) version]
GPL11532	GSE54627	GSE54627_series_matrix.txt.gz.anno.tsv	GSM1320098	source_name_ch1	\bTh0(_|-|\b)(?!neg)	Th0 CD4	CD4 T cells	Th0 CD4 T cells	in situ oligonucleotide	[HuGene-1_1-st] Affymetrix Human Gene 1.1 ST Array [transcript (gene) version]
GPL11532	GSE50838	GSE50838_series_matrix.txt.gz.anno.tsv	GSM1231015	characteristics_ch1_cell.subtype	NK(_|-|\b)	fied NK cell	NK cells	purified NK cells	in situ oligonucleotide	[HuGene-1_1-st] Affymetrix Human Gene 1.1 ST Array [transcript (gene) version]
GPL11532	GSE50838	GSE50838_series_matrix.txt.gz.anno.tsv	GSM1231017	characteristics_ch1_cell.subtype	NK(_|-|\b)	fied NK cell	NK cells	purified NK cells	in situ oligonucleotide	[HuGene-1_1-st] Affymetrix Human Gene 1.1 ST Array [transcript (gene) version]
GPL11532	GSE41505	GSE41505_series_matrix.txt.gz.anno.tsv	GSM1018418	characteristics_ch1_cell.type	PBMC	lls (PBMCs)	PBMC	peripheral blood mononuclear cells (PBMCs)	in situ oligonucleotide	[HuGene-1_1-st] Affymetrix Human Gene 1.1 ST Array [transcript (gene) version]
GPL11532	GSE106475	GSE106475_series_matrix.txt.gz.anno.tsv	GSM2838537	characteristics_ch1_cell.type	cd8((pos)|\+)	CD8+ T ce	CD8 T cells	CD8+ T cells	in situ oligonucleotide	[HuGene-1_1-st] Affymetrix Human Gene 1.1 ST Array [transcript (gene) version]
GPL11532	GSE106475	GSE106475_series_matrix.txt.gz.anno.tsv	GSM2838575	characteristics_ch1_cell.type	cd8((pos)|\+)	CD8+ T ce	CD8 T cells	CD8+ T cells	in situ oligonucleotide	[HuGene-1_1-st] Affymetrix Human Gene 1.1 ST Array [transcript (gene) version]
GPL11532	GSE62333	GSE62333_series_matrix.txt.gz.anno.tsv	GSM1525443	characteristics_ch1_cell.type	\bfibroblast	fibroblast	fibroblast	fibroblast	in situ oligonucleotide	[HuGene-1_1-st] Affymetrix Human Gene 1.1 ST Array [transcript (gene) version]
GPL11532	GSE49065	GSE49065-GPL11532_series_matrix.txt.gz.anno.tsv	GSM1193119	title	PBMC	PBMC_Ctrl	PBMC	PBMC_Ctrl_subj3	in situ oligonucleotide	[HuGene-1_1-st] Affymetrix Human Gene 1.1 ST Array [transcript (gene) version]
GPL11532	GSE49065	GSE49065-GPL11532_series_matrix.txt.gz.anno.tsv	GSM1193117	title	PBMC	PBMC_Ctrl	PBMC	PBMC_Ctrl_subj1	in situ oligonucleotide	[HuGene-1_1-st] Affymetrix Human Gene 1.1 ST Array [transcript (gene) version]
GPL11532	GSE53232	GSE53232_series_matrix.txt.gz.anno.tsv	GSM1288241	characteristics_ch1_cell.type	PBMC	lls (PBMCs)	PBMC	peripheral blood mononuclear cells (PBMCs)	in situ oligonucleotide	[HuGene-1_1-st] Affymetrix Human Gene 1.1 ST Array [transcript (gene) version]
GPL11532	GSE49058	GSE49058_series_matrix.txt.gz.anno.tsv	GSM1193135	title	PBMC	PBMC_WY_s	PBMC	PBMC_WY_subj10	in situ oligonucleotide	[HuGene-1_1-st] Affymetrix Human Gene 1.1 ST Array [transcript (gene) version]
GPL11532	GSE41505	GSE41505_series_matrix.txt.gz.anno.tsv	GSM1018416	characteristics_ch1_cell.type	PBMC	lls (PBMCs)	PBMC	peripheral blood mononuclear cells (PBMCs)	in situ oligonucleotide	[HuGene-1_1-st] Affymetrix Human Gene 1.1 ST Array [transcript (gene) version]
GPL11532	GSE49065	GSE49065-GPL11532_series_matrix.txt.gz.anno.tsv	GSM1193132	title	PBMC	PBMC_WY_s	PBMC	PBMC_WY_subj6	in situ oligonucleotide	[HuGene-1_1-st] Affymetrix Human Gene 1.1 ST Array [transcript (gene) version]
GPL11532	GSE50838	GSE50838_series_matrix.txt.gz.anno.tsv	GSM1231014	characteristics_ch1_cell.subtype	NK(_|-|\b)	fied NK cell	NK cells	purified NK cells	in situ oligonucleotide	[HuGene-1_1-st] Affymetrix Human Gene 1.1 ST Array [transcript (gene) version]
GPL11532	GSE49065	GSE49065-GPL11532_series_matrix.txt.gz.anno.tsv	GSM1193130	title	PBMC	PBMC_WY_s	PBMC	PBMC_WY_subj4	in situ oligonucleotide	[HuGene-1_1-st] Affymetrix Human Gene 1.1 ST Array [transcript (gene) version]
GPL11532	GSE49065	GSE49065-GPL11532_series_matrix.txt.gz.anno.tsv	GSM1193131	title	PBMC	PBMC_WY_s	PBMC	PBMC_WY_subj5	in situ oligonucleotide	[HuGene-1_1-st] Affymetrix Human Gene 1.1 ST Array [transcript (gene) version]
GPL11532	GSE41505	GSE41505_series_matrix.txt.gz.anno.tsv	GSM1018422	characteristics_ch1_cell.type	PBMC	lls (PBMCs)	PBMC	peripheral blood mononuclear cells (PBMCs)	in situ oligonucleotide	[HuGene-1_1-st] Affymetrix Human Gene 1.1 ST Array [transcript (gene) version]
GPL11532	GSE62333	GSE62333_series_matrix.txt.gz.anno.tsv	GSM1525441	characteristics_ch1_cell.type	\bfibroblast	fibroblast	fibroblast	fibroblast	in situ oligonucleotide	[HuGene-1_1-st] Affymetrix Human Gene 1.1 ST Array [transcript (gene) version]
GPL11532	GSE106475	GSE106475_series_matrix.txt.gz.anno.tsv	GSM2838574	characteristics_ch1_cell.type	cd8((pos)|\+)	CD8+ T ce	CD8 T cells	CD8+ T cells	in situ oligonucleotide	[HuGene-1_1-st] Affymetrix Human Gene 1.1 ST Array [transcript (gene) version]
GPL11532	GSE102046	GSE102046_series_matrix.txt.gz.anno.tsv	GSM2722380	source_name_ch1	monocytes?	onor monocytes	Monocytes	healthy donor monocytes	in situ oligonucleotide	[HuGene-1_1-st] Affymetrix Human Gene 1.1 ST Array [transcript (gene) version]
GPL11532	GSE62333	GSE62333_series_matrix.txt.gz.anno.tsv	GSM1525439	characteristics_ch1_cell.type	\bfibroblast	fibroblast	fibroblast	fibroblast	in situ oligonucleotide	[HuGene-1_1-st] Affymetrix Human Gene 1.1 ST Array [transcript (gene) version]
GPL11532	GSE106475	GSE106475_series_matrix.txt.gz.anno.tsv	GSM2838541	characteristics_ch1_cell.type	cd8((pos)|\+)	CD8+ T ce	CD8 T cells	CD8+ T cells	in situ oligonucleotide	[HuGene-1_1-st] Affymetrix Human Gene 1.1 ST Array [transcript (gene) version]
GPL11532	GSE49065	GSE49065-GPL11532_series_matrix.txt.gz.anno.tsv	GSM1193133	title	PBMC	PBMC_WY_s	PBMC	PBMC_WY_subj7	in situ oligonucleotide	[HuGene-1_1-st] Affymetrix Human Gene 1.1 ST Array [transcript (gene) version]
GPL11532	GSE50840	GSE50840-GPL11532_series_matrix.txt.gz.anno.tsv	GSM1231002	characteristics_ch1_cell.subtype	NK(_|-|\b)	fied NK cell	NK cells	purified NK cells	in situ oligonucleotide	[HuGene-1_1-st] Affymetrix Human Gene 1.1 ST Array [transcript (gene) version]
GPL11532	GSE54627	GSE54627_series_matrix.txt.gz.anno.tsv	GSM1320099	source_name_ch1	\bTh0(_|-|\b)(?!neg)	Th0 CD4	CD4 T cells	Th0 CD4 T cells + IFNa	in situ oligonucleotide	[HuGene-1_1-st] Affymetrix Human Gene 1.1 ST Array [transcript (gene) version]
GPL11532	GSE53232	GSE53232_series_matrix.txt.gz.anno.tsv	GSM1288245	characteristics_ch1_cell.type	PBMC	lls (PBMCs)	PBMC	peripheral blood mononuclear cells (PBMCs)	in situ oligonucleotide	[HuGene-1_1-st] Affymetrix Human Gene 1.1 ST Array [transcript (gene) version]
GPL11532	GSE50840	GSE50840-GPL11532_series_matrix.txt.gz.anno.tsv	GSM1231003	characteristics_ch1_cell.subtype	NK(_|-|\b)	fied NK cell	NK cells	purified NK cells	in situ oligonucleotide	[HuGene-1_1-st] Affymetrix Human Gene 1.1 ST Array [transcript (gene) version]
GPL11532	GSE45593	GSE45593-GPL11532_series_matrix.txt.gz.anno.tsv	GSM1110250	title	PBMC	PBMC_5_40	PBMC	PBMC_5_40	in situ oligonucleotide	[HuGene-1_1-st] Affymetrix Human Gene 1.1 ST Array [transcript (gene) version]
GPL11532	GSE54627	GSE54627_series_matrix.txt.gz.anno.tsv	GSM1320108	source_name_ch1	\bTh1(_|-|\b)(?!neg)	Th1 CD4	Th1 cells	Th1 CD4 T cells	in situ oligonucleotide	[HuGene-1_1-st] Affymetrix Human Gene 1.1 ST Array [transcript (gene) version]
GPL11532	GSE104616	GSE104616_series_matrix.txt.gz.anno.tsv	GSM2804161	characteristics_ch1_tissue	\bfibroblast	uman fibroblasts (NH	fibroblast	Primary human fibroblasts (NHDF)	in situ oligonucleotide	[HuGene-1_1-st] Affymetrix Human Gene 1.1 ST Array [transcript (gene) version]
GPL11532	GSE45593	GSE45593-GPL11532_series_matrix.txt.gz.anno.tsv	GSM1110249	title	PBMC	PBMC_5_36	PBMC	PBMC_5_36	in situ oligonucleotide	[HuGene-1_1-st] Affymetrix Human Gene 1.1 ST Array [transcript (gene) version]
GPL11532	GSE45593	GSE45593-GPL11532_series_matrix.txt.gz.anno.tsv	GSM1110251	title	PBMC	PBMC_6_0	PBMC	PBMC_6_0	in situ oligonucleotide	[HuGene-1_1-st] Affymetrix Human Gene 1.1 ST Array [transcript (gene) version]
GPL11532	GSE104619	GSE104619-GPL11532_series_matrix.txt.gz.anno.tsv	GSM2804157	characteristics_ch1_tissue	\bfibroblast	uman fibroblasts (NH	fibroblast	Primary human fibroblasts (NHDF)	in situ oligonucleotide	[HuGene-1_1-st] Affymetrix Human Gene 1.1 ST Array [transcript (gene) version]
GPL11532	GSE41505	GSE41505_series_matrix.txt.gz.anno.tsv	GSM1018413	characteristics_ch1_cell.type	PBMC	lls (PBMCs)	PBMC	peripheral blood mononuclear cells (PBMCs)	in situ oligonucleotide	[HuGene-1_1-st] Affymetrix Human Gene 1.1 ST Array [transcript (gene) version]
GPL11532	GSE104616	GSE104616_series_matrix.txt.gz.anno.tsv	GSM2804162	characteristics_ch1_tissue	\bfibroblast	uman fibroblasts (NH	fibroblast	Primary human fibroblasts (NHDF)	in situ oligonucleotide	[HuGene-1_1-st] Affymetrix Human Gene 1.1 ST Array [transcript (gene) version]
GPL11532	GSE45593	GSE45593-GPL11532_series_matrix.txt.gz.anno.tsv	GSM1110252	title	PBMC	PBMC_6_10	PBMC	PBMC_6_10	in situ oligonucleotide	[HuGene-1_1-st] Affymetrix Human Gene 1.1 ST Array [transcript (gene) version]
GPL11532	GSE54627	GSE54627_series_matrix.txt.gz.anno.tsv	GSM1320106	source_name_ch1	\bTh0(_|-|\b)(?!neg)	Th0 CD4	CD4 T cells	Th0 CD4 T cells	in situ oligonucleotide	[HuGene-1_1-st] Affymetrix Human Gene 1.1 ST Array [transcript (gene) version]
GPL11532	GSE104619	GSE104619-GPL11532_series_matrix.txt.gz.anno.tsv	GSM2804156	characteristics_ch1_tissue	\bfibroblast	uman fibroblasts (NH	fibroblast	Primary human fibroblasts (NHDF)	in situ oligonucleotide	[HuGene-1_1-st] Affymetrix Human Gene 1.1 ST Array [transcript (gene) version]
GPL11532	GSE104616	GSE104616_series_matrix.txt.gz.anno.tsv	GSM2804159	characteristics_ch1_tissue	\bfibroblast	uman fibroblasts (NH	fibroblast	Primary human fibroblasts (NHDF)	in situ oligonucleotide	[HuGene-1_1-st] Affymetrix Human Gene 1.1 ST Array [transcript (gene) version]
GPL11532	GSE54627	GSE54627_series_matrix.txt.gz.anno.tsv	GSM1320100	source_name_ch1	\bTh1(_|-|\b)(?!neg)	Th1 CD4	Th1 cells	Th1 CD4 T cells	in situ oligonucleotide	[HuGene-1_1-st] Affymetrix Human Gene 1.1 ST Array [transcript (gene) version]
GPL11532	GSE45593	GSE45593-GPL11532_series_matrix.txt.gz.anno.tsv	GSM1110255	title	PBMC	PBMC_6_36	PBMC	PBMC_6_36	in situ oligonucleotide	[HuGene-1_1-st] Affymetrix Human Gene 1.1 ST Array [transcript (gene) version]
GPL11532	GSE106475	GSE106475_series_matrix.txt.gz.anno.tsv	GSM2838536	characteristics_ch1_cell.type	cd8((pos)|\+)	CD8+ T ce	CD8 T cells	CD8+ T cells	in situ oligonucleotide	[HuGene-1_1-st] Affymetrix Human Gene 1.1 ST Array [transcript (gene) version]
GPL11532	GSE45593	GSE45593-GPL11532_series_matrix.txt.gz.anno.tsv	GSM1110254	title	PBMC	PBMC_6_24	PBMC	PBMC_6_24	in situ oligonucleotide	[HuGene-1_1-st] Affymetrix Human Gene 1.1 ST Array [transcript (gene) version]
GPL11532	GSE54627	GSE54627_series_matrix.txt.gz.anno.tsv	GSM1320107	source_name_ch1	\bTh0(_|-|\b)(?!neg)	Th0 CD4	CD4 T cells	Th0 CD4 T cells + IFNa	in situ oligonucleotide	[HuGene-1_1-st] Affymetrix Human Gene 1.1 ST Array [transcript (gene) version]
GPL11532	GSE106475	GSE106475_series_matrix.txt.gz.anno.tsv	GSM2838539	characteristics_ch1_cell.type	cd8((pos)|\+)	CD8+ T ce	CD8 T cells	CD8+ T cells	in situ oligonucleotide	[HuGene-1_1-st] Affymetrix Human Gene 1.1 ST Array [transcript (gene) version]
GPL11670	GSE26975	GSE26975_series_matrix.txt.gz.anno.tsv	GSM664086	characteristics_ch1_cell.type	neutrophil	neutrophils	Neutrophils	neutrophils	in situ oligonucleotide	Affymetrix Human Genome U133 Plus 2.0 Array [Hs133P_Hs_ENTREZG.cdf]
GPL11670	GSE26975	GSE26975_series_matrix.txt.gz.anno.tsv	GSM664096	characteristics_ch1_cell.type	neutrophil	neutrophils	Neutrophils	neutrophils	in situ oligonucleotide	Affymetrix Human Genome U133 Plus 2.0 Array [Hs133P_Hs_ENTREZG.cdf]
GPL11670	GSE26975	GSE26975_series_matrix.txt.gz.anno.tsv	GSM664095	characteristics_ch1_cell.type	neutrophil	neutrophils	Neutrophils	neutrophils	in situ oligonucleotide	Affymetrix Human Genome U133 Plus 2.0 Array [Hs133P_Hs_ENTREZG.cdf]
GPL11670	GSE26949	GSE26949_series_matrix.txt.gz.anno.tsv	GSM663482	characteristics_ch1_cell.type	endotheli(um|al)	endothelial prog	endothelial	endothelial progenitor cells (EPCs)/myeloid circulating angiogenic cells (CACs)	in situ oligonucleotide	Affymetrix Human Genome U133 Plus 2.0 Array [Hs133P_Hs_ENTREZG.cdf]
GPL11670	GSE26975	GSE26975_series_matrix.txt.gz.anno.tsv	GSM664097	characteristics_ch1_cell.type	neutrophil	neutrophils	Neutrophils	neutrophils	in situ oligonucleotide	Affymetrix Human Genome U133 Plus 2.0 Array [Hs133P_Hs_ENTREZG.cdf]
GPL11670	GSE26949	GSE26949_series_matrix.txt.gz.anno.tsv	GSM663483	characteristics_ch1_cell.type	endotheli(um|al)	endothelial prog	endothelial	endothelial progenitor cells (EPCs)/myeloid circulating angiogenic cells (CACs)	in situ oligonucleotide	Affymetrix Human Genome U133 Plus 2.0 Array [Hs133P_Hs_ENTREZG.cdf]
GPL11670	GSE26951	GSE26951_series_matrix.txt.gz.anno.tsv	GSM663509	characteristics_ch1_cell.type	endotheli(um|al)	133+ endothelial prog	endothelial	CD133+ endothelial progenitor cells (EPCs)	in situ oligonucleotide	Affymetrix Human Genome U133 Plus 2.0 Array [Hs133P_Hs_ENTREZG.cdf]
GPL11670	GSE26949	GSE26949_series_matrix.txt.gz.anno.tsv	GSM663477	characteristics_ch1_cell.type	endotheli(um|al)	endothelial prog	endothelial	endothelial progenitor cells (EPCs)/myeloid circulating angiogenic cells (CACs)	in situ oligonucleotide	Affymetrix Human Genome U133 Plus 2.0 Array [Hs133P_Hs_ENTREZG.cdf]
GPL11670	GSE26949	GSE26949_series_matrix.txt.gz.anno.tsv	GSM663478	characteristics_ch1_cell.type	endotheli(um|al)	endothelial prog	endothelial	endothelial progenitor cells (EPCs)/myeloid circulating angiogenic cells (CACs)	in situ oligonucleotide	Affymetrix Human Genome U133 Plus 2.0 Array [Hs133P_Hs_ENTREZG.cdf]
GPL11670	GSE26975	GSE26975_series_matrix.txt.gz.anno.tsv	GSM664091	characteristics_ch1_cell.type	neutrophil	neutrophils	Neutrophils	neutrophils	in situ oligonucleotide	Affymetrix Human Genome U133 Plus 2.0 Array [Hs133P_Hs_ENTREZG.cdf]
GPL11670	GSE26949	GSE26949_series_matrix.txt.gz.anno.tsv	GSM663481	characteristics_ch1_cell.type	endotheli(um|al)	endothelial prog	endothelial	endothelial progenitor cells (EPCs)/myeloid circulating angiogenic cells (CACs)	in situ oligonucleotide	Affymetrix Human Genome U133 Plus 2.0 Array [Hs133P_Hs_ENTREZG.cdf]
GPL11670	GSE26975	GSE26975_series_matrix.txt.gz.anno.tsv	GSM664094	characteristics_ch1_cell.type	neutrophil	neutrophils	Neutrophils	neutrophils	in situ oligonucleotide	Affymetrix Human Genome U133 Plus 2.0 Array [Hs133P_Hs_ENTREZG.cdf]
GPL11670	GSE23203	GSE23203_series_matrix.txt.gz.anno.tsv	GSM663499	characteristics_ch1_cell.type	endotheli(um|al)	endothelial prog	endothelial	endothelial progenitor cells (EPCs)/myeloid circulating angiogenic cells (CACs)	in situ oligonucleotide	Affymetrix Human Genome U133 Plus 2.0 Array [Hs133P_Hs_ENTREZG.cdf]
GPL11670	GSE23203	GSE23203_series_matrix.txt.gz.anno.tsv	GSM663496	characteristics_ch1_cell.type	endotheli(um|al)	endothelial prog	endothelial	endothelial progenitor cells (EPCs)/myeloid circulating angiogenic cells (CACs)	in situ oligonucleotide	Affymetrix Human Genome U133 Plus 2.0 Array [Hs133P_Hs_ENTREZG.cdf]
GPL11670	GSE26951	GSE26951_series_matrix.txt.gz.anno.tsv	GSM663507	characteristics_ch1_cell.type	endotheli(um|al)	133+ endothelial prog	endothelial	CD133+ endothelial progenitor cells (EPCs)	in situ oligonucleotide	Affymetrix Human Genome U133 Plus 2.0 Array [Hs133P_Hs_ENTREZG.cdf]
GPL11670	GSE26951	GSE26951_series_matrix.txt.gz.anno.tsv	GSM663508	characteristics_ch1_cell.type	endotheli(um|al)	133+ endothelial prog	endothelial	CD133+ endothelial progenitor cells (EPCs)	in situ oligonucleotide	Affymetrix Human Genome U133 Plus 2.0 Array [Hs133P_Hs_ENTREZG.cdf]
GPL11670	GSE26975	GSE26975_series_matrix.txt.gz.anno.tsv	GSM664087	characteristics_ch1_cell.type	neutrophil	neutrophils	Neutrophils	neutrophils	in situ oligonucleotide	Affymetrix Human Genome U133 Plus 2.0 Array [Hs133P_Hs_ENTREZG.cdf]
GPL11670	GSE26975	GSE26975_series_matrix.txt.gz.anno.tsv	GSM664088	characteristics_ch1_cell.type	neutrophil	neutrophils	Neutrophils	neutrophils	in situ oligonucleotide	Affymetrix Human Genome U133 Plus 2.0 Array [Hs133P_Hs_ENTREZG.cdf]
GPL11670	GSE23203	GSE23203_series_matrix.txt.gz.anno.tsv	GSM663487	characteristics_ch1_cell.type	endotheli(um|al)	endothelial prog	endothelial	endothelial progenitor cells (EPCs)/myeloid circulating angiogenic cells (CACs)	in situ oligonucleotide	Affymetrix Human Genome U133 Plus 2.0 Array [Hs133P_Hs_ENTREZG.cdf]
GPL11670	GSE26949	GSE26949_series_matrix.txt.gz.anno.tsv	GSM663476	characteristics_ch1_cell.type	endotheli(um|al)	endothelial prog	endothelial	endothelial progenitor cells (EPCs)/myeloid circulating angiogenic cells (CACs)	in situ oligonucleotide	Affymetrix Human Genome U133 Plus 2.0 Array [Hs133P_Hs_ENTREZG.cdf]
GPL11670	GSE23203	GSE23203_series_matrix.txt.gz.anno.tsv	GSM663479	characteristics_ch1_cell.type	endotheli(um|al)	endothelial prog	endothelial	endothelial progenitor cells (EPCs)/myeloid circulating angiogenic cells (CACs)	in situ oligonucleotide	Affymetrix Human Genome U133 Plus 2.0 Array [Hs133P_Hs_ENTREZG.cdf]
GPL11670	GSE23203	GSE23203_series_matrix.txt.gz.anno.tsv	GSM663478	characteristics_ch1_cell.type	endotheli(um|al)	endothelial prog	endothelial	endothelial progenitor cells (EPCs)/myeloid circulating angiogenic cells (CACs)	in situ oligonucleotide	Affymetrix Human Genome U133 Plus 2.0 Array [Hs133P_Hs_ENTREZG.cdf]
GPL11670	GSE26949	GSE26949_series_matrix.txt.gz.anno.tsv	GSM663479	characteristics_ch1_cell.type	endotheli(um|al)	endothelial prog	endothelial	endothelial progenitor cells (EPCs)/myeloid circulating angiogenic cells (CACs)	in situ oligonucleotide	Affymetrix Human Genome U133 Plus 2.0 Array [Hs133P_Hs_ENTREZG.cdf]
GPL11670	GSE23203	GSE23203_series_matrix.txt.gz.anno.tsv	GSM663490	characteristics_ch1_cell.type	endotheli(um|al)	endothelial prog	endothelial	endothelial progenitor cells (EPCs)/myeloid circulating angiogenic cells (CACs)	in situ oligonucleotide	Affymetrix Human Genome U133 Plus 2.0 Array [Hs133P_Hs_ENTREZG.cdf]
GPL11670	GSE26975	GSE26975_series_matrix.txt.gz.anno.tsv	GSM664093	characteristics_ch1_cell.type	neutrophil	neutrophils	Neutrophils	neutrophils	in situ oligonucleotide	Affymetrix Human Genome U133 Plus 2.0 Array [Hs133P_Hs_ENTREZG.cdf]
GPL11670	GSE23203	GSE23203_series_matrix.txt.gz.anno.tsv	GSM663498	characteristics_ch1_cell.type	endotheli(um|al)	endothelial prog	endothelial	endothelial progenitor cells (EPCs)/myeloid circulating angiogenic cells (CACs)	in situ oligonucleotide	Affymetrix Human Genome U133 Plus 2.0 Array [Hs133P_Hs_ENTREZG.cdf]
GPL11670	GSE23203	GSE23203_series_matrix.txt.gz.anno.tsv	GSM663497	characteristics_ch1_cell.type	endotheli(um|al)	endothelial prog	endothelial	endothelial progenitor cells (EPCs)/myeloid circulating angiogenic cells (CACs)	in situ oligonucleotide	Affymetrix Human Genome U133 Plus 2.0 Array [Hs133P_Hs_ENTREZG.cdf]
GPL11670	GSE23203	GSE23203_series_matrix.txt.gz.anno.tsv	GSM663500	characteristics_ch1_cell.type	endotheli(um|al)	133+ endothelial prog	endothelial	CD133+ endothelial progenitor cells (EPCs)	in situ oligonucleotide	Affymetrix Human Genome U133 Plus 2.0 Array [Hs133P_Hs_ENTREZG.cdf]
GPL11670	GSE26975	GSE26975_series_matrix.txt.gz.anno.tsv	GSM664098	characteristics_ch1_cell.type	neutrophil	neutrophils	Neutrophils	neutrophils	in situ oligonucleotide	Affymetrix Human Genome U133 Plus 2.0 Array [Hs133P_Hs_ENTREZG.cdf]
GPL11670	GSE23203	GSE23203_series_matrix.txt.gz.anno.tsv	GSM663485	characteristics_ch1_cell.type	endotheli(um|al)	endothelial prog	endothelial	endothelial progenitor cells (EPCs)/myeloid circulating angiogenic cells (CACs)	in situ oligonucleotide	Affymetrix Human Genome U133 Plus 2.0 Array [Hs133P_Hs_ENTREZG.cdf]
GPL11670	GSE23203	GSE23203_series_matrix.txt.gz.anno.tsv	GSM663486	characteristics_ch1_cell.type	endotheli(um|al)	endothelial prog	endothelial	endothelial progenitor cells (EPCs)/myeloid circulating angiogenic cells (CACs)	in situ oligonucleotide	Affymetrix Human Genome U133 Plus 2.0 Array [Hs133P_Hs_ENTREZG.cdf]
GPL11670	GSE23203	GSE23203_series_matrix.txt.gz.anno.tsv	GSM663501	characteristics_ch1_cell.type	endotheli(um|al)	133+ endothelial prog	endothelial	CD133+ endothelial progenitor cells (EPCs)	in situ oligonucleotide	Affymetrix Human Genome U133 Plus 2.0 Array [Hs133P_Hs_ENTREZG.cdf]
GPL11670	GSE26949	GSE26949_series_matrix.txt.gz.anno.tsv	GSM663484	characteristics_ch1_cell.type	endotheli(um|al)	endothelial prog	endothelial	endothelial progenitor cells (EPCs)/myeloid circulating angiogenic cells (CACs)	in situ oligonucleotide	Affymetrix Human Genome U133 Plus 2.0 Array [Hs133P_Hs_ENTREZG.cdf]
GPL11670	GSE26975	GSE26975_series_matrix.txt.gz.anno.tsv	GSM664085	characteristics_ch1_cell.type	neutrophil	neutrophils	Neutrophils	neutrophils	in situ oligonucleotide	Affymetrix Human Genome U133 Plus 2.0 Array [Hs133P_Hs_ENTREZG.cdf]
GPL11670	GSE26951	GSE26951_series_matrix.txt.gz.anno.tsv	GSM663501	characteristics_ch1_cell.type	endotheli(um|al)	133+ endothelial prog	endothelial	CD133+ endothelial progenitor cells (EPCs)	in situ oligonucleotide	Affymetrix Human Genome U133 Plus 2.0 Array [Hs133P_Hs_ENTREZG.cdf]
GPL11670	GSE26975	GSE26975_series_matrix.txt.gz.anno.tsv	GSM664089	characteristics_ch1_cell.type	neutrophil	neutrophils	Neutrophils	neutrophils	in situ oligonucleotide	Affymetrix Human Genome U133 Plus 2.0 Array [Hs133P_Hs_ENTREZG.cdf]
GPL11670	GSE26975	GSE26975_series_matrix.txt.gz.anno.tsv	GSM664090	characteristics_ch1_cell.type	neutrophil	neutrophils	Neutrophils	neutrophils	in situ oligonucleotide	Affymetrix Human Genome U133 Plus 2.0 Array [Hs133P_Hs_ENTREZG.cdf]
GPL11670	GSE26949	GSE26949_series_matrix.txt.gz.anno.tsv	GSM663480	characteristics_ch1_cell.type	endotheli(um|al)	endothelial prog	endothelial	endothelial progenitor cells (EPCs)/myeloid circulating angiogenic cells (CACs)	in situ oligonucleotide	Affymetrix Human Genome U133 Plus 2.0 Array [Hs133P_Hs_ENTREZG.cdf]
GPL11670	GSE26975	GSE26975_series_matrix.txt.gz.anno.tsv	GSM664092	characteristics_ch1_cell.type	neutrophil	neutrophils	Neutrophils	neutrophils	in situ oligonucleotide	Affymetrix Human Genome U133 Plus 2.0 Array [Hs133P_Hs_ENTREZG.cdf]
GPL11670	GSE23203	GSE23203_series_matrix.txt.gz.anno.tsv	GSM663492	characteristics_ch1_cell.type	endotheli(um|al)	endothelial prog	endothelial	endothelial progenitor cells (EPCs)/myeloid circulating angiogenic cells (CACs)	in situ oligonucleotide	Affymetrix Human Genome U133 Plus 2.0 Array [Hs133P_Hs_ENTREZG.cdf]
GPL11670	GSE45923	GSE45923_series_matrix.txt.gz.anno.tsv	GSM1119699	characteristics_ch1_cell.type	PBMC	PBMCs	PBMC	PBMCs	in situ oligonucleotide	Affymetrix Human Genome U133 Plus 2.0 Array [Hs133P_Hs_ENTREZG.cdf]
GPL11670	GSE45923	GSE45923_series_matrix.txt.gz.anno.tsv	GSM1119700	characteristics_ch1_cell.type	PBMC	PBMCs	PBMC	PBMCs	in situ oligonucleotide	Affymetrix Human Genome U133 Plus 2.0 Array [Hs133P_Hs_ENTREZG.cdf]
GPL11670	GSE26951	GSE26951_series_matrix.txt.gz.anno.tsv	GSM663506	characteristics_ch1_cell.type	endotheli(um|al)	133+ endothelial prog	endothelial	CD133+ endothelial progenitor cells (EPCs)	in situ oligonucleotide	Affymetrix Human Genome U133 Plus 2.0 Array [Hs133P_Hs_ENTREZG.cdf]
GPL11670	GSE23203	GSE23203_series_matrix.txt.gz.anno.tsv	GSM663484	characteristics_ch1_cell.type	endotheli(um|al)	endothelial prog	endothelial	endothelial progenitor cells (EPCs)/myeloid circulating angiogenic cells (CACs)	in situ oligonucleotide	Affymetrix Human Genome U133 Plus 2.0 Array [Hs133P_Hs_ENTREZG.cdf]
GPL11670	GSE26950	GSE26950_series_matrix.txt.gz.anno.tsv	GSM663492	characteristics_ch1_cell.type	endotheli(um|al)	endothelial prog	endothelial	endothelial progenitor cells (EPCs)/myeloid circulating angiogenic cells (CACs)	in situ oligonucleotide	Affymetrix Human Genome U133 Plus 2.0 Array [Hs133P_Hs_ENTREZG.cdf]
GPL11670	GSE45923	GSE45923_series_matrix.txt.gz.anno.tsv	GSM1119714	characteristics_ch1_cell.type	PBMC	PBMCs	PBMC	PBMCs	in situ oligonucleotide	Affymetrix Human Genome U133 Plus 2.0 Array [Hs133P_Hs_ENTREZG.cdf]
GPL11670	GSE26949	GSE26949_series_matrix.txt.gz.anno.tsv	GSM663485	characteristics_ch1_cell.type	endotheli(um|al)	endothelial prog	endothelial	endothelial progenitor cells (EPCs)/myeloid circulating angiogenic cells (CACs)	in situ oligonucleotide	Affymetrix Human Genome U133 Plus 2.0 Array [Hs133P_Hs_ENTREZG.cdf]
GPL11670	GSE26975	GSE26975_series_matrix.txt.gz.anno.tsv	GSM664100	characteristics_ch1_cell.type	neutrophil	neutrophils	Neutrophils	neutrophils	in situ oligonucleotide	Affymetrix Human Genome U133 Plus 2.0 Array [Hs133P_Hs_ENTREZG.cdf]
GPL11670	GSE26975	GSE26975_series_matrix.txt.gz.anno.tsv	GSM664113	characteristics_ch1_cell.type	granulocyte(?!.*progenitor)	sity granulocytes	Granulocytes	low-density granulocytes	in situ oligonucleotide	Affymetrix Human Genome U133 Plus 2.0 Array [Hs133P_Hs_ENTREZG.cdf]
GPL11670	GSE26951	GSE26951_series_matrix.txt.gz.anno.tsv	GSM663502	characteristics_ch1_cell.type	endotheli(um|al)	133+ endothelial prog	endothelial	CD133+ endothelial progenitor cells (EPCs)	in situ oligonucleotide	Affymetrix Human Genome U133 Plus 2.0 Array [Hs133P_Hs_ENTREZG.cdf]
GPL11670	GSE26951	GSE26951_series_matrix.txt.gz.anno.tsv	GSM663504	characteristics_ch1_cell.type	endotheli(um|al)	133+ endothelial prog	endothelial	CD133+ endothelial progenitor cells (EPCs)	in situ oligonucleotide	Affymetrix Human Genome U133 Plus 2.0 Array [Hs133P_Hs_ENTREZG.cdf]
GPL11670	GSE23203	GSE23203_series_matrix.txt.gz.anno.tsv	GSM663491	characteristics_ch1_cell.type	endotheli(um|al)	endothelial prog	endothelial	endothelial progenitor cells (EPCs)/myeloid circulating angiogenic cells (CACs)	in situ oligonucleotide	Affymetrix Human Genome U133 Plus 2.0 Array [Hs133P_Hs_ENTREZG.cdf]
GPL11670	GSE26950	GSE26950_series_matrix.txt.gz.anno.tsv	GSM663490	characteristics_ch1_cell.type	endotheli(um|al)	endothelial prog	endothelial	endothelial progenitor cells (EPCs)/myeloid circulating angiogenic cells (CACs)	in situ oligonucleotide	Affymetrix Human Genome U133 Plus 2.0 Array [Hs133P_Hs_ENTREZG.cdf]
GPL11670	GSE23203	GSE23203_series_matrix.txt.gz.anno.tsv	GSM663495	characteristics_ch1_cell.type	endotheli(um|al)	endothelial prog	endothelial	endothelial progenitor cells (EPCs)/myeloid circulating angiogenic cells (CACs)	in situ oligonucleotide	Affymetrix Human Genome U133 Plus 2.0 Array [Hs133P_Hs_ENTREZG.cdf]
GPL11670	GSE23203	GSE23203_series_matrix.txt.gz.anno.tsv	GSM663494	characteristics_ch1_cell.type	endotheli(um|al)	endothelial prog	endothelial	endothelial progenitor cells (EPCs)/myeloid circulating angiogenic cells (CACs)	in situ oligonucleotide	Affymetrix Human Genome U133 Plus 2.0 Array [Hs133P_Hs_ENTREZG.cdf]
GPL11670	GSE45923	GSE45923_series_matrix.txt.gz.anno.tsv	GSM1119698	characteristics_ch1_cell.type	PBMC	PBMCs	PBMC	PBMCs	in situ oligonucleotide	Affymetrix Human Genome U133 Plus 2.0 Array [Hs133P_Hs_ENTREZG.cdf]
GPL11670	GSE23203	GSE23203_series_matrix.txt.gz.anno.tsv	GSM663493	characteristics_ch1_cell.type	endotheli(um|al)	endothelial prog	endothelial	endothelial progenitor cells (EPCs)/myeloid circulating angiogenic cells (CACs)	in situ oligonucleotide	Affymetrix Human Genome U133 Plus 2.0 Array [Hs133P_Hs_ENTREZG.cdf]
GPL11670	GSE45923	GSE45923_series_matrix.txt.gz.anno.tsv	GSM1119709	characteristics_ch1_cell.type	PBMC	PBMCs	PBMC	PBMCs	in situ oligonucleotide	Affymetrix Human Genome U133 Plus 2.0 Array [Hs133P_Hs_ENTREZG.cdf]
GPL11670	GSE45923	GSE45923_series_matrix.txt.gz.anno.tsv	GSM1119713	characteristics_ch1_cell.type	PBMC	PBMCs	PBMC	PBMCs	in situ oligonucleotide	Affymetrix Human Genome U133 Plus 2.0 Array [Hs133P_Hs_ENTREZG.cdf]
GPL11670	GSE26975	GSE26975_series_matrix.txt.gz.anno.tsv	GSM664099	characteristics_ch1_cell.type	neutrophil	neutrophils	Neutrophils	neutrophils	in situ oligonucleotide	Affymetrix Human Genome U133 Plus 2.0 Array [Hs133P_Hs_ENTREZG.cdf]
GPL11670	GSE26950	GSE26950_series_matrix.txt.gz.anno.tsv	GSM663498	characteristics_ch1_cell.type	endotheli(um|al)	endothelial prog	endothelial	endothelial progenitor cells (EPCs)/myeloid circulating angiogenic cells (CACs)	in situ oligonucleotide	Affymetrix Human Genome U133 Plus 2.0 Array [Hs133P_Hs_ENTREZG.cdf]
GPL11670	GSE26949	GSE26949_series_matrix.txt.gz.anno.tsv	GSM663486	characteristics_ch1_cell.type	endotheli(um|al)	endothelial prog	endothelial	endothelial progenitor cells (EPCs)/myeloid circulating angiogenic cells (CACs)	in situ oligonucleotide	Affymetrix Human Genome U133 Plus 2.0 Array [Hs133P_Hs_ENTREZG.cdf]
GPL11670	GSE23203	GSE23203_series_matrix.txt.gz.anno.tsv	GSM663488	characteristics_ch1_cell.type	endotheli(um|al)	endothelial prog	endothelial	endothelial progenitor cells (EPCs)/myeloid circulating angiogenic cells (CACs)	in situ oligonucleotide	Affymetrix Human Genome U133 Plus 2.0 Array [Hs133P_Hs_ENTREZG.cdf]
GPL11670	GSE23203	GSE23203_series_matrix.txt.gz.anno.tsv	GSM663489	characteristics_ch1_cell.type	endotheli(um|al)	endothelial prog	endothelial	endothelial progenitor cells (EPCs)/myeloid circulating angiogenic cells (CACs)	in situ oligonucleotide	Affymetrix Human Genome U133 Plus 2.0 Array [Hs133P_Hs_ENTREZG.cdf]
GPL11670	GSE26951	GSE26951_series_matrix.txt.gz.anno.tsv	GSM663503	characteristics_ch1_cell.type	endotheli(um|al)	133+ endothelial prog	endothelial	CD133+ endothelial progenitor cells (EPCs)	in situ oligonucleotide	Affymetrix Human Genome U133 Plus 2.0 Array [Hs133P_Hs_ENTREZG.cdf]
GPL11670	GSE23203	GSE23203_series_matrix.txt.gz.anno.tsv	GSM663477	characteristics_ch1_cell.type	endotheli(um|al)	endothelial prog	endothelial	endothelial progenitor cells (EPCs)/myeloid circulating angiogenic cells (CACs)	in situ oligonucleotide	Affymetrix Human Genome U133 Plus 2.0 Array [Hs133P_Hs_ENTREZG.cdf]
GPL11670	GSE26951	GSE26951_series_matrix.txt.gz.anno.tsv	GSM663505	characteristics_ch1_cell.type	endotheli(um|al)	133+ endothelial prog	endothelial	CD133+ endothelial progenitor cells (EPCs)	in situ oligonucleotide	Affymetrix Human Genome U133 Plus 2.0 Array [Hs133P_Hs_ENTREZG.cdf]
GPL11670	GSE45923	GSE45923_series_matrix.txt.gz.anno.tsv	GSM1119697	characteristics_ch1_cell.type	PBMC	PBMCs	PBMC	PBMCs	in situ oligonucleotide	Affymetrix Human Genome U133 Plus 2.0 Array [Hs133P_Hs_ENTREZG.cdf]
GPL11670	GSE23203	GSE23203_series_matrix.txt.gz.anno.tsv	GSM663483	characteristics_ch1_cell.type	endotheli(um|al)	endothelial prog	endothelial	endothelial progenitor cells (EPCs)/myeloid circulating angiogenic cells (CACs)	in situ oligonucleotide	Affymetrix Human Genome U133 Plus 2.0 Array [Hs133P_Hs_ENTREZG.cdf]
GPL11670	GSE45923	GSE45923_series_matrix.txt.gz.anno.tsv	GSM1119708	characteristics_ch1_cell.type	PBMC	PBMCs	PBMC	PBMCs	in situ oligonucleotide	Affymetrix Human Genome U133 Plus 2.0 Array [Hs133P_Hs_ENTREZG.cdf]
GPL11670	GSE45923	GSE45923_series_matrix.txt.gz.anno.tsv	GSM1119705	characteristics_ch1_cell.type	PBMC	PBMCs	PBMC	PBMCs	in situ oligonucleotide	Affymetrix Human Genome U133 Plus 2.0 Array [Hs133P_Hs_ENTREZG.cdf]
GPL11670	GSE26975	GSE26975_series_matrix.txt.gz.anno.tsv	GSM664110	characteristics_ch1_cell.type	granulocyte(?!.*progenitor)	sity granulocytes	Granulocytes	low-density granulocytes	in situ oligonucleotide	Affymetrix Human Genome U133 Plus 2.0 Array [Hs133P_Hs_ENTREZG.cdf]
GPL11670	GSE26950	GSE26950_series_matrix.txt.gz.anno.tsv	GSM663497	characteristics_ch1_cell.type	endotheli(um|al)	endothelial prog	endothelial	endothelial progenitor cells (EPCs)/myeloid circulating angiogenic cells (CACs)	in situ oligonucleotide	Affymetrix Human Genome U133 Plus 2.0 Array [Hs133P_Hs_ENTREZG.cdf]
GPL11670	GSE26950	GSE26950_series_matrix.txt.gz.anno.tsv	GSM663496	characteristics_ch1_cell.type	endotheli(um|al)	endothelial prog	endothelial	endothelial progenitor cells (EPCs)/myeloid circulating angiogenic cells (CACs)	in situ oligonucleotide	Affymetrix Human Genome U133 Plus 2.0 Array [Hs133P_Hs_ENTREZG.cdf]
GPL11670	GSE26951	GSE26951_series_matrix.txt.gz.anno.tsv	GSM663500	characteristics_ch1_cell.type	endotheli(um|al)	133+ endothelial prog	endothelial	CD133+ endothelial progenitor cells (EPCs)	in situ oligonucleotide	Affymetrix Human Genome U133 Plus 2.0 Array [Hs133P_Hs_ENTREZG.cdf]
GPL11670	GSE26950	GSE26950_series_matrix.txt.gz.anno.tsv	GSM663488	characteristics_ch1_cell.type	endotheli(um|al)	endothelial prog	endothelial	endothelial progenitor cells (EPCs)/myeloid circulating angiogenic cells (CACs)	in situ oligonucleotide	Affymetrix Human Genome U133 Plus 2.0 Array [Hs133P_Hs_ENTREZG.cdf]
GPL11670	GSE23203	GSE23203_series_matrix.txt.gz.anno.tsv	GSM663476	characteristics_ch1_cell.type	endotheli(um|al)	endothelial prog	endothelial	endothelial progenitor cells (EPCs)/myeloid circulating angiogenic cells (CACs)	in situ oligonucleotide	Affymetrix Human Genome U133 Plus 2.0 Array [Hs133P_Hs_ENTREZG.cdf]
GPL11670	GSE23203	GSE23203_series_matrix.txt.gz.anno.tsv	GSM663480	characteristics_ch1_cell.type	endotheli(um|al)	endothelial prog	endothelial	endothelial progenitor cells (EPCs)/myeloid circulating angiogenic cells (CACs)	in situ oligonucleotide	Affymetrix Human Genome U133 Plus 2.0 Array [Hs133P_Hs_ENTREZG.cdf]
GPL11670	GSE26950	GSE26950_series_matrix.txt.gz.anno.tsv	GSM663489	characteristics_ch1_cell.type	endotheli(um|al)	endothelial prog	endothelial	endothelial progenitor cells (EPCs)/myeloid circulating angiogenic cells (CACs)	in situ oligonucleotide	Affymetrix Human Genome U133 Plus 2.0 Array [Hs133P_Hs_ENTREZG.cdf]
GPL11670	GSE23203	GSE23203_series_matrix.txt.gz.anno.tsv	GSM663502	characteristics_ch1_cell.type	endotheli(um|al)	133+ endothelial prog	endothelial	CD133+ endothelial progenitor cells (EPCs)	in situ oligonucleotide	Affymetrix Human Genome U133 Plus 2.0 Array [Hs133P_Hs_ENTREZG.cdf]
GPL11670	GSE26950	GSE26950_series_matrix.txt.gz.anno.tsv	GSM663491	characteristics_ch1_cell.type	endotheli(um|al)	endothelial prog	endothelial	endothelial progenitor cells (EPCs)/myeloid circulating angiogenic cells (CACs)	in situ oligonucleotide	Affymetrix Human Genome U133 Plus 2.0 Array [Hs133P_Hs_ENTREZG.cdf]
GPL11670	GSE23203	GSE23203_series_matrix.txt.gz.anno.tsv	GSM663507	characteristics_ch1_cell.type	endotheli(um|al)	133+ endothelial prog	endothelial	CD133+ endothelial progenitor cells (EPCs)	in situ oligonucleotide	Affymetrix Human Genome U133 Plus 2.0 Array [Hs133P_Hs_ENTREZG.cdf]
GPL11670	GSE45923	GSE45923_series_matrix.txt.gz.anno.tsv	GSM1119706	characteristics_ch1_cell.type	PBMC	PBMCs	PBMC	PBMCs	in situ oligonucleotide	Affymetrix Human Genome U133 Plus 2.0 Array [Hs133P_Hs_ENTREZG.cdf]
GPL11670	GSE26975	GSE26975_series_matrix.txt.gz.anno.tsv	GSM664112	characteristics_ch1_cell.type	granulocyte(?!.*progenitor)	sity granulocytes	Granulocytes	low-density granulocytes	in situ oligonucleotide	Affymetrix Human Genome U133 Plus 2.0 Array [Hs133P_Hs_ENTREZG.cdf]
GPL11670	GSE26975	GSE26975_series_matrix.txt.gz.anno.tsv	GSM664101	characteristics_ch1_cell.type	neutrophil	neutrophils	Neutrophils	neutrophils	in situ oligonucleotide	Affymetrix Human Genome U133 Plus 2.0 Array [Hs133P_Hs_ENTREZG.cdf]
GPL11670	GSE26975	GSE26975_series_matrix.txt.gz.anno.tsv	GSM664104	characteristics_ch1_cell.type	granulocyte(?!.*progenitor)	sity granulocytes	Granulocytes	low-density granulocytes	in situ oligonucleotide	Affymetrix Human Genome U133 Plus 2.0 Array [Hs133P_Hs_ENTREZG.cdf]
GPL11670	GSE26975	GSE26975_series_matrix.txt.gz.anno.tsv	GSM664105	characteristics_ch1_cell.type	granulocyte(?!.*progenitor)	sity granulocytes	Granulocytes	low-density granulocytes	in situ oligonucleotide	Affymetrix Human Genome U133 Plus 2.0 Array [Hs133P_Hs_ENTREZG.cdf]
GPL11670	GSE45923	GSE45923_series_matrix.txt.gz.anno.tsv	GSM1119712	characteristics_ch1_cell.type	PBMC	PBMCs	PBMC	PBMCs	in situ oligonucleotide	Affymetrix Human Genome U133 Plus 2.0 Array [Hs133P_Hs_ENTREZG.cdf]
GPL11670	GSE26975	GSE26975_series_matrix.txt.gz.anno.tsv	GSM664102	characteristics_ch1_cell.type	neutrophil	neutrophils	Neutrophils	neutrophils	in situ oligonucleotide	Affymetrix Human Genome U133 Plus 2.0 Array [Hs133P_Hs_ENTREZG.cdf]
GPL11670	GSE26975	GSE26975_series_matrix.txt.gz.anno.tsv	GSM664107	characteristics_ch1_cell.type	granulocyte(?!.*progenitor)	sity granulocytes	Granulocytes	low-density granulocytes	in situ oligonucleotide	Affymetrix Human Genome U133 Plus 2.0 Array [Hs133P_Hs_ENTREZG.cdf]
GPL11670	GSE26975	GSE26975_series_matrix.txt.gz.anno.tsv	GSM664111	characteristics_ch1_cell.type	granulocyte(?!.*progenitor)	sity granulocytes	Granulocytes	low-density granulocytes	in situ oligonucleotide	Affymetrix Human Genome U133 Plus 2.0 Array [Hs133P_Hs_ENTREZG.cdf]
GPL11670	GSE23203	GSE23203_series_matrix.txt.gz.anno.tsv	GSM663504	characteristics_ch1_cell.type	endotheli(um|al)	133+ endothelial prog	endothelial	CD133+ endothelial progenitor cells (EPCs)	in situ oligonucleotide	Affymetrix Human Genome U133 Plus 2.0 Array [Hs133P_Hs_ENTREZG.cdf]
GPL11670	GSE26950	GSE26950_series_matrix.txt.gz.anno.tsv	GSM663495	characteristics_ch1_cell.type	endotheli(um|al)	endothelial prog	endothelial	endothelial progenitor cells (EPCs)/myeloid circulating angiogenic cells (CACs)	in situ oligonucleotide	Affymetrix Human Genome U133 Plus 2.0 Array [Hs133P_Hs_ENTREZG.cdf]
GPL11670	GSE23203	GSE23203_series_matrix.txt.gz.anno.tsv	GSM663482	characteristics_ch1_cell.type	endotheli(um|al)	endothelial prog	endothelial	endothelial progenitor cells (EPCs)/myeloid circulating angiogenic cells (CACs)	in situ oligonucleotide	Affymetrix Human Genome U133 Plus 2.0 Array [Hs133P_Hs_ENTREZG.cdf]
GPL11670	GSE23203	GSE23203_series_matrix.txt.gz.anno.tsv	GSM663481	characteristics_ch1_cell.type	endotheli(um|al)	endothelial prog	endothelial	endothelial progenitor cells (EPCs)/myeloid circulating angiogenic cells (CACs)	in situ oligonucleotide	Affymetrix Human Genome U133 Plus 2.0 Array [Hs133P_Hs_ENTREZG.cdf]
GPL11670	GSE23203	GSE23203_series_matrix.txt.gz.anno.tsv	GSM663506	characteristics_ch1_cell.type	endotheli(um|al)	133+ endothelial prog	endothelial	CD133+ endothelial progenitor cells (EPCs)	in situ oligonucleotide	Affymetrix Human Genome U133 Plus 2.0 Array [Hs133P_Hs_ENTREZG.cdf]
GPL11670	GSE26949	GSE26949_series_matrix.txt.gz.anno.tsv	GSM663487	characteristics_ch1_cell.type	endotheli(um|al)	endothelial prog	endothelial	endothelial progenitor cells (EPCs)/myeloid circulating angiogenic cells (CACs)	in situ oligonucleotide	Affymetrix Human Genome U133 Plus 2.0 Array [Hs133P_Hs_ENTREZG.cdf]
GPL11670	GSE23203	GSE23203_series_matrix.txt.gz.anno.tsv	GSM663509	characteristics_ch1_cell.type	endotheli(um|al)	133+ endothelial prog	endothelial	CD133+ endothelial progenitor cells (EPCs)	in situ oligonucleotide	Affymetrix Human Genome U133 Plus 2.0 Array [Hs133P_Hs_ENTREZG.cdf]
GPL11670	GSE45923	GSE45923_series_matrix.txt.gz.anno.tsv	GSM1119711	characteristics_ch1_cell.type	PBMC	PBMCs	PBMC	PBMCs	in situ oligonucleotide	Affymetrix Human Genome U133 Plus 2.0 Array [Hs133P_Hs_ENTREZG.cdf]
GPL11670	GSE26950	GSE26950_series_matrix.txt.gz.anno.tsv	GSM663494	characteristics_ch1_cell.type	endotheli(um|al)	endothelial prog	endothelial	endothelial progenitor cells (EPCs)/myeloid circulating angiogenic cells (CACs)	in situ oligonucleotide	Affymetrix Human Genome U133 Plus 2.0 Array [Hs133P_Hs_ENTREZG.cdf]
GPL11670	GSE45923	GSE45923_series_matrix.txt.gz.anno.tsv	GSM1119710	characteristics_ch1_cell.type	PBMC	PBMCs	PBMC	PBMCs	in situ oligonucleotide	Affymetrix Human Genome U133 Plus 2.0 Array [Hs133P_Hs_ENTREZG.cdf]
GPL11670	GSE26975	GSE26975_series_matrix.txt.gz.anno.tsv	GSM664109	characteristics_ch1_cell.type	granulocyte(?!.*progenitor)	sity granulocytes	Granulocytes	low-density granulocytes	in situ oligonucleotide	Affymetrix Human Genome U133 Plus 2.0 Array [Hs133P_Hs_ENTREZG.cdf]
GPL11670	GSE23203	GSE23203_series_matrix.txt.gz.anno.tsv	GSM663503	characteristics_ch1_cell.type	endotheli(um|al)	133+ endothelial prog	endothelial	CD133+ endothelial progenitor cells (EPCs)	in situ oligonucleotide	Affymetrix Human Genome U133 Plus 2.0 Array [Hs133P_Hs_ENTREZG.cdf]
GPL11670	GSE45923	GSE45923_series_matrix.txt.gz.anno.tsv	GSM1119704	characteristics_ch1_cell.type	PBMC	PBMCs	PBMC	PBMCs	in situ oligonucleotide	Affymetrix Human Genome U133 Plus 2.0 Array [Hs133P_Hs_ENTREZG.cdf]
GPL11670	GSE23203	GSE23203_series_matrix.txt.gz.anno.tsv	GSM663508	characteristics_ch1_cell.type	endotheli(um|al)	133+ endothelial prog	endothelial	CD133+ endothelial progenitor cells (EPCs)	in situ oligonucleotide	Affymetrix Human Genome U133 Plus 2.0 Array [Hs133P_Hs_ENTREZG.cdf]
GPL11670	GSE45923	GSE45923_series_matrix.txt.gz.anno.tsv	GSM1119707	characteristics_ch1_cell.type	PBMC	PBMCs	PBMC	PBMCs	in situ oligonucleotide	Affymetrix Human Genome U133 Plus 2.0 Array [Hs133P_Hs_ENTREZG.cdf]
GPL11670	GSE26975	GSE26975_series_matrix.txt.gz.anno.tsv	GSM664103	characteristics_ch1_cell.type	neutrophil	neutrophils	Neutrophils	neutrophils	in situ oligonucleotide	Affymetrix Human Genome U133 Plus 2.0 Array [Hs133P_Hs_ENTREZG.cdf]
GPL11670	GSE26950	GSE26950_series_matrix.txt.gz.anno.tsv	GSM663499	characteristics_ch1_cell.type	endotheli(um|al)	endothelial prog	endothelial	endothelial progenitor cells (EPCs)/myeloid circulating angiogenic cells (CACs)	in situ oligonucleotide	Affymetrix Human Genome U133 Plus 2.0 Array [Hs133P_Hs_ENTREZG.cdf]
GPL11670	GSE26975	GSE26975_series_matrix.txt.gz.anno.tsv	GSM664106	characteristics_ch1_cell.type	granulocyte(?!.*progenitor)	sity granulocytes	Granulocytes	low-density granulocytes	in situ oligonucleotide	Affymetrix Human Genome U133 Plus 2.0 Array [Hs133P_Hs_ENTREZG.cdf]
GPL11670	GSE26975	GSE26975_series_matrix.txt.gz.anno.tsv	GSM664108	characteristics_ch1_cell.type	granulocyte(?!.*progenitor)	sity granulocytes	Granulocytes	low-density granulocytes	in situ oligonucleotide	Affymetrix Human Genome U133 Plus 2.0 Array [Hs133P_Hs_ENTREZG.cdf]
GPL11670	GSE45923	GSE45923_series_matrix.txt.gz.anno.tsv	GSM1119701	characteristics_ch1_cell.type	PBMC	PBMCs	PBMC	PBMCs	in situ oligonucleotide	Affymetrix Human Genome U133 Plus 2.0 Array [Hs133P_Hs_ENTREZG.cdf]
GPL11670	GSE45923	GSE45923_series_matrix.txt.gz.anno.tsv	GSM1119703	characteristics_ch1_cell.type	PBMC	PBMCs	PBMC	PBMCs	in situ oligonucleotide	Affymetrix Human Genome U133 Plus 2.0 Array [Hs133P_Hs_ENTREZG.cdf]
GPL11670	GSE23203	GSE23203_series_matrix.txt.gz.anno.tsv	GSM663505	characteristics_ch1_cell.type	endotheli(um|al)	133+ endothelial prog	endothelial	CD133+ endothelial progenitor cells (EPCs)	in situ oligonucleotide	Affymetrix Human Genome U133 Plus 2.0 Array [Hs133P_Hs_ENTREZG.cdf]
GPL11670	GSE26950	GSE26950_series_matrix.txt.gz.anno.tsv	GSM663493	characteristics_ch1_cell.type	endotheli(um|al)	endothelial prog	endothelial	endothelial progenitor cells (EPCs)/myeloid circulating angiogenic cells (CACs)	in situ oligonucleotide	Affymetrix Human Genome U133 Plus 2.0 Array [Hs133P_Hs_ENTREZG.cdf]
GPL11670	GSE45923	GSE45923_series_matrix.txt.gz.anno.tsv	GSM1119702	characteristics_ch1_cell.type	PBMC	PBMCs	PBMC	PBMCs	in situ oligonucleotide	Affymetrix Human Genome U133 Plus 2.0 Array [Hs133P_Hs_ENTREZG.cdf]
GPL13695	GSE42140	GSE42140_series_matrix.txt.gz.anno.tsv	GSM1033453	characteristics_ch1_cell.type	\bT.?cell(?!.*lymphoma)(?!.*leukemia)	ient T cells sor	T cells	AML patient T cells sorted from PBMC	in situ oligonucleotide	[HG-U133_Plus_2] Affymetrix Human Genome U133 Plus 2.0 Array [CDF: Brainarray ENSG Version 13.0.0]
GPL13695	GSE42140	GSE42140_series_matrix.txt.gz.anno.tsv	GSM1033425	characteristics_ch1_cell.type	monocytes?	onor Monocytes sort	Monocytes	Normal Donor Monocytes sorted from PBMC	in situ oligonucleotide	[HG-U133_Plus_2] Affymetrix Human Genome U133 Plus 2.0 Array [CDF: Brainarray ENSG Version 13.0.0]
GPL13695	GSE42140	GSE42140_series_matrix.txt.gz.anno.tsv	GSM1033458	characteristics_ch1_cell.type	\bT.?cell(?!.*lymphoma)(?!.*leukemia)	ient T cells sor	T cells	AML patient T cells sorted from PBMC	in situ oligonucleotide	[HG-U133_Plus_2] Affymetrix Human Genome U133 Plus 2.0 Array [CDF: Brainarray ENSG Version 13.0.0]
GPL13695	GSE42140	GSE42140_series_matrix.txt.gz.anno.tsv	GSM1033426	characteristics_ch1_cell.type	monocytes?	onor Monocytes sort	Monocytes	Normal Donor Monocytes sorted from PBMC	in situ oligonucleotide	[HG-U133_Plus_2] Affymetrix Human Genome U133 Plus 2.0 Array [CDF: Brainarray ENSG Version 13.0.0]
GPL13695	GSE42140	GSE42140_series_matrix.txt.gz.anno.tsv	GSM1033438	characteristics_ch1_cell.type	PBMC	from PBMC	PBMC	Normal Donor CD34plusCD38plus cells sorted from PBMC	in situ oligonucleotide	[HG-U133_Plus_2] Affymetrix Human Genome U133 Plus 2.0 Array [CDF: Brainarray ENSG Version 13.0.0]
GPL13695	GSE42140	GSE42140_series_matrix.txt.gz.anno.tsv	GSM1033452	characteristics_ch1_cell.type	\bT.?cell(?!.*lymphoma)(?!.*leukemia)	onor T cells sor	T cells	Normal Donor T cells sorted from PBMC	in situ oligonucleotide	[HG-U133_Plus_2] Affymetrix Human Genome U133 Plus 2.0 Array [CDF: Brainarray ENSG Version 13.0.0]
GPL13695	GSE42140	GSE42140_series_matrix.txt.gz.anno.tsv	GSM1033459	characteristics_ch1_cell.type	\bT.?cell(?!.*lymphoma)(?!.*leukemia)	ient T cells sor	T cells	AML patient T cells sorted from PBMC	in situ oligonucleotide	[HG-U133_Plus_2] Affymetrix Human Genome U133 Plus 2.0 Array [CDF: Brainarray ENSG Version 13.0.0]
GPL13695	GSE42140	GSE42140_series_matrix.txt.gz.anno.tsv	GSM1033457	characteristics_ch1_cell.type	\bT.?cell(?!.*lymphoma)(?!.*leukemia)	ient T cells sor	T cells	AML patient T cells sorted from PBMC	in situ oligonucleotide	[HG-U133_Plus_2] Affymetrix Human Genome U133 Plus 2.0 Array [CDF: Brainarray ENSG Version 13.0.0]
GPL13695	GSE42140	GSE42140_series_matrix.txt.gz.anno.tsv	GSM1033456	characteristics_ch1_cell.type	\bT.?cell(?!.*lymphoma)(?!.*leukemia)	ient T cells sor	T cells	AML patient T cells sorted from PBMC	in situ oligonucleotide	[HG-U133_Plus_2] Affymetrix Human Genome U133 Plus 2.0 Array [CDF: Brainarray ENSG Version 13.0.0]
GPL13695	GSE42140	GSE42140_series_matrix.txt.gz.anno.tsv	GSM1033454	characteristics_ch1_cell.type	\bT.?cell(?!.*lymphoma)(?!.*leukemia)	ient T cells sor	T cells	AML patient T cells sorted from PBMC	in situ oligonucleotide	[HG-U133_Plus_2] Affymetrix Human Genome U133 Plus 2.0 Array [CDF: Brainarray ENSG Version 13.0.0]
GPL13695	GSE42140	GSE42140_series_matrix.txt.gz.anno.tsv	GSM1033462	characteristics_ch1_cell.type	\bT.?cell(?!.*lymphoma)(?!.*leukemia)	ient T cells sor	T cells	AML patient T cells sorted from PBMC	in situ oligonucleotide	[HG-U133_Plus_2] Affymetrix Human Genome U133 Plus 2.0 Array [CDF: Brainarray ENSG Version 13.0.0]
GPL13695	GSE42140	GSE42140_series_matrix.txt.gz.anno.tsv	GSM1033461	characteristics_ch1_cell.type	\bT.?cell(?!.*lymphoma)(?!.*leukemia)	ient T cells sor	T cells	AML patient T cells sorted from PBMC	in situ oligonucleotide	[HG-U133_Plus_2] Affymetrix Human Genome U133 Plus 2.0 Array [CDF: Brainarray ENSG Version 13.0.0]
GPL13695	GSE42140	GSE42140_series_matrix.txt.gz.anno.tsv	GSM1033455	characteristics_ch1_cell.type	\bT.?cell(?!.*lymphoma)(?!.*leukemia)	ient T cells sor	T cells	AML patient T cells sorted from PBMC	in situ oligonucleotide	[HG-U133_Plus_2] Affymetrix Human Genome U133 Plus 2.0 Array [CDF: Brainarray ENSG Version 13.0.0]
GPL13695	GSE42140	GSE42140_series_matrix.txt.gz.anno.tsv	GSM1033424	characteristics_ch1_cell.type	monocytes?	onor Monocytes sort	Monocytes	Normal Donor Monocytes sorted from PBMC	in situ oligonucleotide	[HG-U133_Plus_2] Affymetrix Human Genome U133 Plus 2.0 Array [CDF: Brainarray ENSG Version 13.0.0]
GPL13695	GSE42140	GSE42140_series_matrix.txt.gz.anno.tsv	GSM1033460	characteristics_ch1_cell.type	\bT.?cell(?!.*lymphoma)(?!.*leukemia)	ient T cells sor	T cells	AML patient T cells sorted from PBMC	in situ oligonucleotide	[HG-U133_Plus_2] Affymetrix Human Genome U133 Plus 2.0 Array [CDF: Brainarray ENSG Version 13.0.0]
GPL13695	GSE42140	GSE42140_series_matrix.txt.gz.anno.tsv	GSM1033451	characteristics_ch1_cell.type	\bT.?cell(?!.*lymphoma)(?!.*leukemia)	onor T cells sor	T cells	Normal Donor T cells sorted from PBMC	in situ oligonucleotide	[HG-U133_Plus_2] Affymetrix Human Genome U133 Plus 2.0 Array [CDF: Brainarray ENSG Version 13.0.0]
GPL13695	GSE42140	GSE42140_series_matrix.txt.gz.anno.tsv	GSM1033450	characteristics_ch1_cell.type	\bT.?cell(?!.*lymphoma)(?!.*leukemia)	onor T cells sor	T cells	Normal Donor T cells sorted from PBMC	in situ oligonucleotide	[HG-U133_Plus_2] Affymetrix Human Genome U133 Plus 2.0 Array [CDF: Brainarray ENSG Version 13.0.0]
GPL13695	GSE42140	GSE42140_series_matrix.txt.gz.anno.tsv	GSM1033463	characteristics_ch1_cell.type	\bT.?cell(?!.*lymphoma)(?!.*leukemia)	ient T cells sor	T cells	AML patient T cells sorted from PBMC	in situ oligonucleotide	[HG-U133_Plus_2] Affymetrix Human Genome U133 Plus 2.0 Array [CDF: Brainarray ENSG Version 13.0.0]
GPL13916	GSE40117	GSE40117-GPL13916_series_matrix.txt.gz.anno.tsv	GSM985460	characteristics_ch1_treatment	NK(_|-|\b)	NNK	NK cells	NNK	in situ oligonucleotide	[HG-U133_Plus_2] Affymetrix Human Genome U133 Plus 2.0 Array [CDF: Brainarray ENSG Version 14.1]
GPL13916	GSE40117	GSE40117-GPL13916_series_matrix.txt.gz.anno.tsv	GSM985527	characteristics_ch1_treatment	NK(_|-|\b)	NNK	NK cells	NNK	in situ oligonucleotide	[HG-U133_Plus_2] Affymetrix Human Genome U133 Plus 2.0 Array [CDF: Brainarray ENSG Version 14.1]
GPL13916	GSE40117	GSE40117-GPL13916_series_matrix.txt.gz.anno.tsv	GSM985528	characteristics_ch1_treatment	NK(_|-|\b)	NNK cont	NK cells	NNK control	in situ oligonucleotide	[HG-U133_Plus_2] Affymetrix Human Genome U133 Plus 2.0 Array [CDF: Brainarray ENSG Version 14.1]
GPL13916	GSE40117	GSE40117-GPL13916_series_matrix.txt.gz.anno.tsv	GSM985459	characteristics_ch1_treatment	NK(_|-|\b)	NNK	NK cells	NNK	in situ oligonucleotide	[HG-U133_Plus_2] Affymetrix Human Genome U133 Plus 2.0 Array [CDF: Brainarray ENSG Version 14.1]
GPL13916	GSE40117	GSE40117-GPL13916_series_matrix.txt.gz.anno.tsv	GSM985638	characteristics_ch1_treatment	NK(_|-|\b)	NNK cont	NK cells	NNK control	in situ oligonucleotide	[HG-U133_Plus_2] Affymetrix Human Genome U133 Plus 2.0 Array [CDF: Brainarray ENSG Version 14.1]
GPL13916	GSE40117	GSE40117-GPL13916_series_matrix.txt.gz.anno.tsv	GSM985529	characteristics_ch1_treatment	NK(_|-|\b)	NNK cont	NK cells	NNK control	in situ oligonucleotide	[HG-U133_Plus_2] Affymetrix Human Genome U133 Plus 2.0 Array [CDF: Brainarray ENSG Version 14.1]
GPL13916	GSE40117	GSE40117-GPL13916_series_matrix.txt.gz.anno.tsv	GSM985633	characteristics_ch1_treatment	NK(_|-|\b)	NNK	NK cells	NNK	in situ oligonucleotide	[HG-U133_Plus_2] Affymetrix Human Genome U133 Plus 2.0 Array [CDF: Brainarray ENSG Version 14.1]
GPL13916	GSE40117	GSE40117-GPL13916_series_matrix.txt.gz.anno.tsv	GSM985462	characteristics_ch1_treatment	NK(_|-|\b)	NNK cont	NK cells	NNK control	in situ oligonucleotide	[HG-U133_Plus_2] Affymetrix Human Genome U133 Plus 2.0 Array [CDF: Brainarray ENSG Version 14.1]
GPL13916	GSE40117	GSE40117-GPL13916_series_matrix.txt.gz.anno.tsv	GSM985526	characteristics_ch1_treatment	NK(_|-|\b)	NNK	NK cells	NNK	in situ oligonucleotide	[HG-U133_Plus_2] Affymetrix Human Genome U133 Plus 2.0 Array [CDF: Brainarray ENSG Version 14.1]
GPL13916	GSE40117	GSE40117-GPL13916_series_matrix.txt.gz.anno.tsv	GSM985464	characteristics_ch1_treatment	NK(_|-|\b)	NNK cont	NK cells	NNK control	in situ oligonucleotide	[HG-U133_Plus_2] Affymetrix Human Genome U133 Plus 2.0 Array [CDF: Brainarray ENSG Version 14.1]
GPL13916	GSE40117	GSE40117-GPL13916_series_matrix.txt.gz.anno.tsv	GSM985637	characteristics_ch1_treatment	NK(_|-|\b)	NNK cont	NK cells	NNK control	in situ oligonucleotide	[HG-U133_Plus_2] Affymetrix Human Genome U133 Plus 2.0 Array [CDF: Brainarray ENSG Version 14.1]
GPL13916	GSE40117	GSE40117-GPL13916_series_matrix.txt.gz.anno.tsv	GSM985636	characteristics_ch1_treatment	NK(_|-|\b)	NNK cont	NK cells	NNK control	in situ oligonucleotide	[HG-U133_Plus_2] Affymetrix Human Genome U133 Plus 2.0 Array [CDF: Brainarray ENSG Version 14.1]
GPL13916	GSE40117	GSE40117-GPL13916_series_matrix.txt.gz.anno.tsv	GSM985634	characteristics_ch1_treatment	NK(_|-|\b)	NNK	NK cells	NNK	in situ oligonucleotide	[HG-U133_Plus_2] Affymetrix Human Genome U133 Plus 2.0 Array [CDF: Brainarray ENSG Version 14.1]
GPL13916	GSE40117	GSE40117-GPL13916_series_matrix.txt.gz.anno.tsv	GSM985525	characteristics_ch1_treatment	NK(_|-|\b)	NNK	NK cells	NNK	in situ oligonucleotide	[HG-U133_Plus_2] Affymetrix Human Genome U133 Plus 2.0 Array [CDF: Brainarray ENSG Version 14.1]
GPL13916	GSE40117	GSE40117-GPL13916_series_matrix.txt.gz.anno.tsv	GSM985530	characteristics_ch1_treatment	NK(_|-|\b)	NNK cont	NK cells	NNK control	in situ oligonucleotide	[HG-U133_Plus_2] Affymetrix Human Genome U133 Plus 2.0 Array [CDF: Brainarray ENSG Version 14.1]
GPL13916	GSE40117	GSE40117-GPL13916_series_matrix.txt.gz.anno.tsv	GSM985461	characteristics_ch1_treatment	NK(_|-|\b)	NNK	NK cells	NNK	in situ oligonucleotide	[HG-U133_Plus_2] Affymetrix Human Genome U133 Plus 2.0 Array [CDF: Brainarray ENSG Version 14.1]
GPL13916	GSE40117	GSE40117-GPL13916_series_matrix.txt.gz.anno.tsv	GSM985635	characteristics_ch1_treatment	NK(_|-|\b)	NNK	NK cells	NNK	in situ oligonucleotide	[HG-U133_Plus_2] Affymetrix Human Genome U133 Plus 2.0 Array [CDF: Brainarray ENSG Version 14.1]
GPL13916	GSE40117	GSE40117-GPL13916_series_matrix.txt.gz.anno.tsv	GSM985463	characteristics_ch1_treatment	NK(_|-|\b)	NNK cont	NK cells	NNK control	in situ oligonucleotide	[HG-U133_Plus_2] Affymetrix Human Genome U133 Plus 2.0 Array [CDF: Brainarray ENSG Version 14.1]
GPL14837	GSE42763	GSE42763_series_matrix.txt.gz.anno.tsv	GSM1049557	characteristics_ch1_cell	\bcd14((pos)|\+)?\b	CD14+ mon	Monocytes	CD14+ monocytes	in situ oligonucleotide	Affymetrix Human Genome U133 Plus 2.0 Array [CDF: XLab gahgu133plus2_2.1.0]
GPL14837	GSE42763	GSE42763_series_matrix.txt.gz.anno.tsv	GSM1049540	characteristics_ch1_cell	\bcd14((pos)|\+)?\b	CD14+ mon	Monocytes	CD14+ monocytes	in situ oligonucleotide	Affymetrix Human Genome U133 Plus 2.0 Array [CDF: XLab gahgu133plus2_2.1.0]
GPL14837	GSE42763	GSE42763_series_matrix.txt.gz.anno.tsv	GSM1049548	characteristics_ch1_cell	\bcd14((pos)|\+)?\b	CD14+ mon	Monocytes	CD14+ monocytes	in situ oligonucleotide	Affymetrix Human Genome U133 Plus 2.0 Array [CDF: XLab gahgu133plus2_2.1.0]
GPL14837	GSE42763	GSE42763_series_matrix.txt.gz.anno.tsv	GSM1049539	characteristics_ch1_cell	\bcd14((pos)|\+)?\b	CD14+ mon	Monocytes	CD14+ monocytes	in situ oligonucleotide	Affymetrix Human Genome U133 Plus 2.0 Array [CDF: XLab gahgu133plus2_2.1.0]
GPL14837	GSE42763	GSE42763_series_matrix.txt.gz.anno.tsv	GSM1049531	characteristics_ch1_cell	\bcd14((pos)|\+)?\b	CD14+ mon	Monocytes	CD14+ monocytes	in situ oligonucleotide	Affymetrix Human Genome U133 Plus 2.0 Array [CDF: XLab gahgu133plus2_2.1.0]
GPL14837	GSE42763	GSE42763_series_matrix.txt.gz.anno.tsv	GSM1049538	characteristics_ch1_cell	\bcd14((pos)|\+)?\b	CD14+ mon	Monocytes	CD14+ monocytes	in situ oligonucleotide	Affymetrix Human Genome U133 Plus 2.0 Array [CDF: XLab gahgu133plus2_2.1.0]
GPL14837	GSE42763	GSE42763_series_matrix.txt.gz.anno.tsv	GSM1049547	characteristics_ch1_cell	\bcd14((pos)|\+)?\b	CD14+ mon	Monocytes	CD14+ monocytes	in situ oligonucleotide	Affymetrix Human Genome U133 Plus 2.0 Array [CDF: XLab gahgu133plus2_2.1.0]
GPL14837	GSE42763	GSE42763_series_matrix.txt.gz.anno.tsv	GSM1049546	characteristics_ch1_cell	\bcd14((pos)|\+)?\b	CD14+ mon	Monocytes	CD14+ monocytes	in situ oligonucleotide	Affymetrix Human Genome U133 Plus 2.0 Array [CDF: XLab gahgu133plus2_2.1.0]
GPL14837	GSE42763	GSE42763_series_matrix.txt.gz.anno.tsv	GSM1049535	characteristics_ch1_cell	\bcd14((pos)|\+)?\b	CD14+ mon	Monocytes	CD14+ monocytes	in situ oligonucleotide	Affymetrix Human Genome U133 Plus 2.0 Array [CDF: XLab gahgu133plus2_2.1.0]
GPL14837	GSE42763	GSE42763_series_matrix.txt.gz.anno.tsv	GSM1049550	characteristics_ch1_cell	\bcd14((pos)|\+)?\b	CD14+ mon	Monocytes	CD14+ monocytes	in situ oligonucleotide	Affymetrix Human Genome U133 Plus 2.0 Array [CDF: XLab gahgu133plus2_2.1.0]
GPL14837	GSE42763	GSE42763_series_matrix.txt.gz.anno.tsv	GSM1049549	characteristics_ch1_cell	\bcd14((pos)|\+)?\b	CD14+ mon	Monocytes	CD14+ monocytes	in situ oligonucleotide	Affymetrix Human Genome U133 Plus 2.0 Array [CDF: XLab gahgu133plus2_2.1.0]
GPL14837	GSE42763	GSE42763_series_matrix.txt.gz.anno.tsv	GSM1049537	characteristics_ch1_cell	\bcd14((pos)|\+)?\b	CD14+ mon	Monocytes	CD14+ monocytes	in situ oligonucleotide	Affymetrix Human Genome U133 Plus 2.0 Array [CDF: XLab gahgu133plus2_2.1.0]
GPL14837	GSE42763	GSE42763_series_matrix.txt.gz.anno.tsv	GSM1049533	characteristics_ch1_cell	\bcd14((pos)|\+)?\b	CD14+ mon	Monocytes	CD14+ monocytes	in situ oligonucleotide	Affymetrix Human Genome U133 Plus 2.0 Array [CDF: XLab gahgu133plus2_2.1.0]
GPL14837	GSE42763	GSE42763_series_matrix.txt.gz.anno.tsv	GSM1049562	characteristics_ch1_cell	\bcd14((pos)|\+)?\b	CD14+ mon	Monocytes	CD14+ monocytes	in situ oligonucleotide	Affymetrix Human Genome U133 Plus 2.0 Array [CDF: XLab gahgu133plus2_2.1.0]
GPL14837	GSE42763	GSE42763_series_matrix.txt.gz.anno.tsv	GSM1049558	characteristics_ch1_cell	\bcd14((pos)|\+)?\b	CD14+ mon	Monocytes	CD14+ monocytes	in situ oligonucleotide	Affymetrix Human Genome U133 Plus 2.0 Array [CDF: XLab gahgu133plus2_2.1.0]
GPL14837	GSE42763	GSE42763_series_matrix.txt.gz.anno.tsv	GSM1049527	characteristics_ch1_cell	\bcd14((pos)|\+)?\b	CD14+ mon	Monocytes	CD14+ monocytes	in situ oligonucleotide	Affymetrix Human Genome U133 Plus 2.0 Array [CDF: XLab gahgu133plus2_2.1.0]
GPL14837	GSE42763	GSE42763_series_matrix.txt.gz.anno.tsv	GSM1049536	characteristics_ch1_cell	\bcd14((pos)|\+)?\b	CD14+ mon	Monocytes	CD14+ monocytes	in situ oligonucleotide	Affymetrix Human Genome U133 Plus 2.0 Array [CDF: XLab gahgu133plus2_2.1.0]
GPL14837	GSE42763	GSE42763_series_matrix.txt.gz.anno.tsv	GSM1049534	characteristics_ch1_cell	\bcd14((pos)|\+)?\b	CD14+ mon	Monocytes	CD14+ monocytes	in situ oligonucleotide	Affymetrix Human Genome U133 Plus 2.0 Array [CDF: XLab gahgu133plus2_2.1.0]
GPL14837	GSE42763	GSE42763_series_matrix.txt.gz.anno.tsv	GSM1049528	characteristics_ch1_cell	\bcd14((pos)|\+)?\b	CD14+ mon	Monocytes	CD14+ monocytes	in situ oligonucleotide	Affymetrix Human Genome U133 Plus 2.0 Array [CDF: XLab gahgu133plus2_2.1.0]
GPL14837	GSE42763	GSE42763_series_matrix.txt.gz.anno.tsv	GSM1049545	characteristics_ch1_cell	\bcd14((pos)|\+)?\b	CD14+ mon	Monocytes	CD14+ monocytes	in situ oligonucleotide	Affymetrix Human Genome U133 Plus 2.0 Array [CDF: XLab gahgu133plus2_2.1.0]
GPL14837	GSE42763	GSE42763_series_matrix.txt.gz.anno.tsv	GSM1049544	characteristics_ch1_cell	\bcd14((pos)|\+)?\b	CD14+ mon	Monocytes	CD14+ monocytes	in situ oligonucleotide	Affymetrix Human Genome U133 Plus 2.0 Array [CDF: XLab gahgu133plus2_2.1.0]
GPL14837	GSE42763	GSE42763_series_matrix.txt.gz.anno.tsv	GSM1049532	characteristics_ch1_cell	\bcd14((pos)|\+)?\b	CD14+ mon	Monocytes	CD14+ monocytes	in situ oligonucleotide	Affymetrix Human Genome U133 Plus 2.0 Array [CDF: XLab gahgu133plus2_2.1.0]
GPL14837	GSE42763	GSE42763_series_matrix.txt.gz.anno.tsv	GSM1049530	characteristics_ch1_cell	\bcd14((pos)|\+)?\b	CD14+ mon	Monocytes	CD14+ monocytes	in situ oligonucleotide	Affymetrix Human Genome U133 Plus 2.0 Array [CDF: XLab gahgu133plus2_2.1.0]
GPL14837	GSE42763	GSE42763_series_matrix.txt.gz.anno.tsv	GSM1049556	characteristics_ch1_cell	\bcd14((pos)|\+)?\b	CD14+ mon	Monocytes	CD14+ monocytes	in situ oligonucleotide	Affymetrix Human Genome U133 Plus 2.0 Array [CDF: XLab gahgu133plus2_2.1.0]
GPL14837	GSE42763	GSE42763_series_matrix.txt.gz.anno.tsv	GSM1049555	characteristics_ch1_cell	\bcd14((pos)|\+)?\b	CD14+ mon	Monocytes	CD14+ monocytes	in situ oligonucleotide	Affymetrix Human Genome U133 Plus 2.0 Array [CDF: XLab gahgu133plus2_2.1.0]
GPL14837	GSE42763	GSE42763_series_matrix.txt.gz.anno.tsv	GSM1049559	characteristics_ch1_cell	\bcd14((pos)|\+)?\b	CD14+ mon	Monocytes	CD14+ monocytes	in situ oligonucleotide	Affymetrix Human Genome U133 Plus 2.0 Array [CDF: XLab gahgu133plus2_2.1.0]
GPL14837	GSE42763	GSE42763_series_matrix.txt.gz.anno.tsv	GSM1049542	characteristics_ch1_cell	\bcd14((pos)|\+)?\b	CD14+ mon	Monocytes	CD14+ monocytes	in situ oligonucleotide	Affymetrix Human Genome U133 Plus 2.0 Array [CDF: XLab gahgu133plus2_2.1.0]
GPL14837	GSE42763	GSE42763_series_matrix.txt.gz.anno.tsv	GSM1049551	characteristics_ch1_cell	\bcd14((pos)|\+)?\b	CD14+ mon	Monocytes	CD14+ monocytes	in situ oligonucleotide	Affymetrix Human Genome U133 Plus 2.0 Array [CDF: XLab gahgu133plus2_2.1.0]
GPL14837	GSE42763	GSE42763_series_matrix.txt.gz.anno.tsv	GSM1049553	characteristics_ch1_cell	\bcd14((pos)|\+)?\b	CD14+ mon	Monocytes	CD14+ monocytes	in situ oligonucleotide	Affymetrix Human Genome U133 Plus 2.0 Array [CDF: XLab gahgu133plus2_2.1.0]
GPL14837	GSE42763	GSE42763_series_matrix.txt.gz.anno.tsv	GSM1049543	characteristics_ch1_cell	\bcd14((pos)|\+)?\b	CD14+ mon	Monocytes	CD14+ monocytes	in situ oligonucleotide	Affymetrix Human Genome U133 Plus 2.0 Array [CDF: XLab gahgu133plus2_2.1.0]
GPL14837	GSE42763	GSE42763_series_matrix.txt.gz.anno.tsv	GSM1049561	characteristics_ch1_cell	\bcd14((pos)|\+)?\b	CD14+ mon	Monocytes	CD14+ monocytes	in situ oligonucleotide	Affymetrix Human Genome U133 Plus 2.0 Array [CDF: XLab gahgu133plus2_2.1.0]
GPL14837	GSE42763	GSE42763_series_matrix.txt.gz.anno.tsv	GSM1049552	characteristics_ch1_cell	\bcd14((pos)|\+)?\b	CD14+ mon	Monocytes	CD14+ monocytes	in situ oligonucleotide	Affymetrix Human Genome U133 Plus 2.0 Array [CDF: XLab gahgu133plus2_2.1.0]
GPL14837	GSE42763	GSE42763_series_matrix.txt.gz.anno.tsv	GSM1049563	characteristics_ch1_cell	\bcd14((pos)|\+)?\b	CD14+ mon	Monocytes	CD14+ monocytes	in situ oligonucleotide	Affymetrix Human Genome U133 Plus 2.0 Array [CDF: XLab gahgu133plus2_2.1.0]
GPL14837	GSE42763	GSE42763_series_matrix.txt.gz.anno.tsv	GSM1049554	characteristics_ch1_cell	\bcd14((pos)|\+)?\b	CD14+ mon	Monocytes	CD14+ monocytes	in situ oligonucleotide	Affymetrix Human Genome U133 Plus 2.0 Array [CDF: XLab gahgu133plus2_2.1.0]
GPL14837	GSE42763	GSE42763_series_matrix.txt.gz.anno.tsv	GSM1049560	characteristics_ch1_cell	\bcd14((pos)|\+)?\b	CD14+ mon	Monocytes	CD14+ monocytes	in situ oligonucleotide	Affymetrix Human Genome U133 Plus 2.0 Array [CDF: XLab gahgu133plus2_2.1.0]
GPL14837	GSE42763	GSE42763_series_matrix.txt.gz.anno.tsv	GSM1049541	characteristics_ch1_cell	\bcd14((pos)|\+)?\b	CD14+ mon	Monocytes	CD14+ monocytes	in situ oligonucleotide	Affymetrix Human Genome U133 Plus 2.0 Array [CDF: XLab gahgu133plus2_2.1.0]
GPL14837	GSE42763	GSE42763_series_matrix.txt.gz.anno.tsv	GSM1049529	characteristics_ch1_cell	\bcd14((pos)|\+)?\b	CD14+ mon	Monocytes	CD14+ monocytes	in situ oligonucleotide	Affymetrix Human Genome U133 Plus 2.0 Array [CDF: XLab gahgu133plus2_2.1.0]
GPL14877	GSE41909	GSE41909_series_matrix.txt.gz.anno.tsv	GSM1027250	characteristics_ch1_cell	central.memory	CD8 central memory cont	Central Memory	unmanipulated CD8 central memory control cells	in situ oligonucleotide	Affymetrix Human Genome U133 Plus 2.0 Array [Brainarray Version 13, HGU133Plus2_Hs_ENTREZG]
GPL14877	GSE41909	GSE41909_series_matrix.txt.gz.anno.tsv	GSM1027257	source_name_ch1	cd8[^-]{0,3}?T(.?cell)?	ived CD8 T cells, st	CD8 T cells	human central memory derived-derived CD8 T cells, stimulated anti-CD3/CD28 beads, transduced with HSV-TK and cultured with IL-7 and IL-15 (5 ng/ml) for 15 days (TTCM)	in situ oligonucleotide	Affymetrix Human Genome U133 Plus 2.0 Array [Brainarray Version 13, HGU133Plus2_Hs_ENTREZG]
GPL14877	GSE41909	GSE41909_series_matrix.txt.gz.anno.tsv	GSM1027256	source_name_ch1	cd8[^-]{0,3}?T(.?cell)?	ived CD8 T cells, st	CD8 T cells	human central memory derived-derived CD8 T cells, stimulated anti-CD3/CD28 beads, transduced with HSV-TK and cultured with IL-7 and IL-15 (5 ng/ml) for 15 days (TTCM)	in situ oligonucleotide	Affymetrix Human Genome U133 Plus 2.0 Array [Brainarray Version 13, HGU133Plus2_Hs_ENTREZG]
GPL14877	GSE41909	GSE41909_series_matrix.txt.gz.anno.tsv	GSM1027258	source_name_ch1	cd8[^-]{0,3}?T(.?cell)?	ived CD8 T cells, st	CD8 T cells	human central memory derived-derived CD8 T cells, stimulated anti-CD3/CD28 beads, transduced with HSV-TK and cultured with IL-7 and IL-15 (5 ng/ml) for 15 days (TTCM)	in situ oligonucleotide	Affymetrix Human Genome U133 Plus 2.0 Array [Brainarray Version 13, HGU133Plus2_Hs_ENTREZG]
GPL14877	GSE41909	GSE41909_series_matrix.txt.gz.anno.tsv	GSM1027253	source_name_ch1	cd8[^-]{0,3}?T(.?cell)?	ived CD8 T cells, st	CD8 T cells	human naïve-derived CD8 T cells, stimulated anti-CD3/CD28 beads, transduced with HSV-TK and cultured with IL-7 and IL-15 (5 ng/ml) for 15 days (TTN)	in situ oligonucleotide	Affymetrix Human Genome U133 Plus 2.0 Array [Brainarray Version 13, HGU133Plus2_Hs_ENTREZG]
GPL14877	GSE41909	GSE41909_series_matrix.txt.gz.anno.tsv	GSM1027254	source_name_ch1	cd8[^-]{0,3}?T(.?cell)?	ived CD8 T cells, st	CD8 T cells	human naïve-derived CD8 T cells, stimulated anti-CD3/CD28 beads, transduced with HSV-TK and cultured with IL-7 and IL-15 (5 ng/ml) for 15 days (TTN)	in situ oligonucleotide	Affymetrix Human Genome U133 Plus 2.0 Array [Brainarray Version 13, HGU133Plus2_Hs_ENTREZG]
GPL14877	GSE41909	GSE41909_series_matrix.txt.gz.anno.tsv	GSM1027255	source_name_ch1	cd8[^-]{0,3}?T(.?cell)?	ived CD8 T cells, st	CD8 T cells	human naïve-derived CD8 T cells, stimulated anti-CD3/CD28 beads, transduced with HSV-TK and cultured with IL-7 and IL-15 (5 ng/ml) for 15 days (TTN)	in situ oligonucleotide	Affymetrix Human Genome U133 Plus 2.0 Array [Brainarray Version 13, HGU133Plus2_Hs_ENTREZG]
GPL14877	GSE41909	GSE41909_series_matrix.txt.gz.anno.tsv	GSM1027252	characteristics_ch1_cell	central.memory	CD8 central memory cont	Central Memory	unmanipulated CD8 central memory control cells	in situ oligonucleotide	Affymetrix Human Genome U133 Plus 2.0 Array [Brainarray Version 13, HGU133Plus2_Hs_ENTREZG]
GPL14877	GSE41909	GSE41909_series_matrix.txt.gz.anno.tsv	GSM1027251	characteristics_ch1_cell	central.memory	CD8 central memory cont	Central Memory	unmanipulated CD8 central memory control cells	in situ oligonucleotide	Affymetrix Human Genome U133 Plus 2.0 Array [Brainarray Version 13, HGU133Plus2_Hs_ENTREZG]
GPL15034	GSE76561	GSE76561_series_matrix.txt.gz.anno.tsv	GSM2028007	characteristics_ch1_cell.type	macrophage(?!.*progenitor)	ived Macrophages	Macrophage	PBMC-derived Macrophages	in situ oligonucleotide	[HuGene-1_0-st] Affymetrix Human Gene 1.0 ST Array [HuGene10stv1_Hs_ENTREZ, Brainarray v14]
GPL15034	GSE34576	GSE34576_series_matrix.txt.gz.anno.tsv	GSM851269	characteristics_ch1_cell.type	\bB.?cell	arge B cell lymp	B cells	diffuse large B cell lymphoma	in situ oligonucleotide	[HuGene-1_0-st] Affymetrix Human Gene 1.0 ST Array [HuGene10stv1_Hs_ENTREZ, Brainarray v14]
GPL15034	GSE49670	GSE49670_series_matrix.txt.gz.anno.tsv	GSM1204725	source_name_ch1	pDCs?(_|-|\b)	lder_pDC-enric	Plasmacytoid Dendritic Cells	Carotid_plaque shoulder_pDC-enriched	in situ oligonucleotide	[HuGene-1_0-st] Affymetrix Human Gene 1.0 ST Array [HuGene10stv1_Hs_ENTREZ, Brainarray v14]
GPL15034	GSE76561	GSE76561_series_matrix.txt.gz.anno.tsv	GSM2028008	characteristics_ch1_cell.type	macrophage(?!.*progenitor)	ived Macrophages	Macrophage	PBMC-derived Macrophages	in situ oligonucleotide	[HuGene-1_0-st] Affymetrix Human Gene 1.0 ST Array [HuGene10stv1_Hs_ENTREZ, Brainarray v14]
GPL15034	GSE49670	GSE49670_series_matrix.txt.gz.anno.tsv	GSM1204726	source_name_ch1	pDCs?(_|-|\b)	lder_pDC-enric	Plasmacytoid Dendritic Cells	Carotid_plaque shoulder_pDC-enriched	in situ oligonucleotide	[HuGene-1_0-st] Affymetrix Human Gene 1.0 ST Array [HuGene10stv1_Hs_ENTREZ, Brainarray v14]
GPL15034	GSE49670	GSE49670_series_matrix.txt.gz.anno.tsv	GSM1204731	source_name_ch1	pDCs?(_|-|\b)	lder_pDC-less	Plasmacytoid Dendritic Cells	Carotid_plaque shoulder_pDC-less	in situ oligonucleotide	[HuGene-1_0-st] Affymetrix Human Gene 1.0 ST Array [HuGene10stv1_Hs_ENTREZ, Brainarray v14]
GPL15034	GSE49670	GSE49670_series_matrix.txt.gz.anno.tsv	GSM1204730	source_name_ch1	pDCs?(_|-|\b)	lder_pDC-less	Plasmacytoid Dendritic Cells	Carotid_plaque shoulder_pDC-less	in situ oligonucleotide	[HuGene-1_0-st] Affymetrix Human Gene 1.0 ST Array [HuGene10stv1_Hs_ENTREZ, Brainarray v14]
GPL15034	GSE34576	GSE34576_series_matrix.txt.gz.anno.tsv	GSM851265	characteristics_ch1_cell.type	\bB.?cell	arge B cell lymp	B cells	diffuse large B cell lymphoma	in situ oligonucleotide	[HuGene-1_0-st] Affymetrix Human Gene 1.0 ST Array [HuGene10stv1_Hs_ENTREZ, Brainarray v14]
GPL15034	GSE34576	GSE34576_series_matrix.txt.gz.anno.tsv	GSM851262	characteristics_ch1_cell.type	\bB.?cell	arge B cell lymp	B cells	diffuse large B cell lymphoma	in situ oligonucleotide	[HuGene-1_0-st] Affymetrix Human Gene 1.0 ST Array [HuGene10stv1_Hs_ENTREZ, Brainarray v14]
GPL15034	GSE76563	GSE76563-GPL15034_series_matrix.txt.gz.anno.tsv	GSM2028009	characteristics_ch1_cell.type	macrophage(?!.*progenitor)	ived Macrophages	Macrophage	PBMC-derived Macrophages	in situ oligonucleotide	[HuGene-1_0-st] Affymetrix Human Gene 1.0 ST Array [HuGene10stv1_Hs_ENTREZ, Brainarray v14]
GPL15034	GSE34576	GSE34576_series_matrix.txt.gz.anno.tsv	GSM851268	characteristics_ch1_cell.type	\bB.?cell	arge B cell lymp	B cells	diffuse large B cell lymphoma	in situ oligonucleotide	[HuGene-1_0-st] Affymetrix Human Gene 1.0 ST Array [HuGene10stv1_Hs_ENTREZ, Brainarray v14]
GPL15034	GSE76563	GSE76563-GPL15034_series_matrix.txt.gz.anno.tsv	GSM2028008	characteristics_ch1_cell.type	macrophage(?!.*progenitor)	ived Macrophages	Macrophage	PBMC-derived Macrophages	in situ oligonucleotide	[HuGene-1_0-st] Affymetrix Human Gene 1.0 ST Array [HuGene10stv1_Hs_ENTREZ, Brainarray v14]
GPL15034	GSE34576	GSE34576_series_matrix.txt.gz.anno.tsv	GSM851267	characteristics_ch1_cell.type	\bB.?cell	arge B cell lymp	B cells	diffuse large B cell lymphoma	in situ oligonucleotide	[HuGene-1_0-st] Affymetrix Human Gene 1.0 ST Array [HuGene10stv1_Hs_ENTREZ, Brainarray v14]
GPL15034	GSE76561	GSE76561_series_matrix.txt.gz.anno.tsv	GSM2028009	characteristics_ch1_cell.type	macrophage(?!.*progenitor)	ived Macrophages	Macrophage	PBMC-derived Macrophages	in situ oligonucleotide	[HuGene-1_0-st] Affymetrix Human Gene 1.0 ST Array [HuGene10stv1_Hs_ENTREZ, Brainarray v14]
GPL15034	GSE34576	GSE34576_series_matrix.txt.gz.anno.tsv	GSM851263	characteristics_ch1_cell.type	\bB.?cell	arge B cell lymp	B cells	diffuse large B cell lymphoma	in situ oligonucleotide	[HuGene-1_0-st] Affymetrix Human Gene 1.0 ST Array [HuGene10stv1_Hs_ENTREZ, Brainarray v14]
GPL15034	GSE49670	GSE49670_series_matrix.txt.gz.anno.tsv	GSM1204729	source_name_ch1	pDCs?(_|-|\b)	lder_pDC-enric	Plasmacytoid Dendritic Cells	Carotid_plaque shoulder_pDC-enriched	in situ oligonucleotide	[HuGene-1_0-st] Affymetrix Human Gene 1.0 ST Array [HuGene10stv1_Hs_ENTREZ, Brainarray v14]
GPL15034	GSE76563	GSE76563-GPL15034_series_matrix.txt.gz.anno.tsv	GSM2028007	characteristics_ch1_cell.type	macrophage(?!.*progenitor)	ived Macrophages	Macrophage	PBMC-derived Macrophages	in situ oligonucleotide	[HuGene-1_0-st] Affymetrix Human Gene 1.0 ST Array [HuGene10stv1_Hs_ENTREZ, Brainarray v14]
GPL15034	GSE76561	GSE76561_series_matrix.txt.gz.anno.tsv	GSM2028006	characteristics_ch1_cell.type	macrophage(?!.*progenitor)	ived Macrophages	Macrophage	PBMC-derived Macrophages	in situ oligonucleotide	[HuGene-1_0-st] Affymetrix Human Gene 1.0 ST Array [HuGene10stv1_Hs_ENTREZ, Brainarray v14]
GPL15034	GSE34576	GSE34576_series_matrix.txt.gz.anno.tsv	GSM851266	characteristics_ch1_cell.type	\bB.?cell	arge B cell lymp	B cells	diffuse large B cell lymphoma	in situ oligonucleotide	[HuGene-1_0-st] Affymetrix Human Gene 1.0 ST Array [HuGene10stv1_Hs_ENTREZ, Brainarray v14]
GPL15034	GSE76563	GSE76563-GPL15034_series_matrix.txt.gz.anno.tsv	GSM2028010	characteristics_ch1_cell.type	macrophage(?!.*progenitor)	ived Macrophages	Macrophage	PBMC-derived Macrophages	in situ oligonucleotide	[HuGene-1_0-st] Affymetrix Human Gene 1.0 ST Array [HuGene10stv1_Hs_ENTREZ, Brainarray v14]
GPL15034	GSE76561	GSE76561_series_matrix.txt.gz.anno.tsv	GSM2028010	characteristics_ch1_cell.type	macrophage(?!.*progenitor)	ived Macrophages	Macrophage	PBMC-derived Macrophages	in situ oligonucleotide	[HuGene-1_0-st] Affymetrix Human Gene 1.0 ST Array [HuGene10stv1_Hs_ENTREZ, Brainarray v14]
GPL15034	GSE49670	GSE49670_series_matrix.txt.gz.anno.tsv	GSM1204728	source_name_ch1	pDCs?(_|-|\b)	aque_pDC-enric	Plasmacytoid Dendritic Cells	Carotid_between media and plaque_pDC-enriched	in situ oligonucleotide	[HuGene-1_0-st] Affymetrix Human Gene 1.0 ST Array [HuGene10stv1_Hs_ENTREZ, Brainarray v14]
GPL15034	GSE49670	GSE49670_series_matrix.txt.gz.anno.tsv	GSM1204735	source_name_ch1	pDCs?(_|-|\b)	rage_pDC-enric	Plasmacytoid Dendritic Cells	Carotid bifurcation_intraplaque hemorrage_pDC-enriched	in situ oligonucleotide	[HuGene-1_0-st] Affymetrix Human Gene 1.0 ST Array [HuGene10stv1_Hs_ENTREZ, Brainarray v14]
GPL15034	GSE34576	GSE34576_series_matrix.txt.gz.anno.tsv	GSM851264	characteristics_ch1_cell.type	\bB.?cell	arge B cell lymp	B cells	diffuse large B cell lymphoma	in situ oligonucleotide	[HuGene-1_0-st] Affymetrix Human Gene 1.0 ST Array [HuGene10stv1_Hs_ENTREZ, Brainarray v14]
GPL15034	GSE49670	GSE49670_series_matrix.txt.gz.anno.tsv	GSM1204727	source_name_ch1	pDCs?(_|-|\b)	aque_pDC-enric	Plasmacytoid Dendritic Cells	Carotid_between media and plaque_pDC-enriched	in situ oligonucleotide	[HuGene-1_0-st] Affymetrix Human Gene 1.0 ST Array [HuGene10stv1_Hs_ENTREZ, Brainarray v14]
GPL15034	GSE76561	GSE76561_series_matrix.txt.gz.anno.tsv	GSM2028005	characteristics_ch1_cell.type	macrophage(?!.*progenitor)	ived Macrophages	Macrophage	PBMC-derived Macrophages	in situ oligonucleotide	[HuGene-1_0-st] Affymetrix Human Gene 1.0 ST Array [HuGene10stv1_Hs_ENTREZ, Brainarray v14]
GPL15034	GSE49670	GSE49670_series_matrix.txt.gz.anno.tsv	GSM1204734	source_name_ch1	pDCs?(_|-|\b)	lder_pDC-less	Plasmacytoid Dendritic Cells	Carotid_plaque shoulder_pDC-less	in situ oligonucleotide	[HuGene-1_0-st] Affymetrix Human Gene 1.0 ST Array [HuGene10stv1_Hs_ENTREZ, Brainarray v14]
GPL15034	GSE49670	GSE49670_series_matrix.txt.gz.anno.tsv	GSM1204733	source_name_ch1	pDCs?(_|-|\b)	lder_pDC-less	Plasmacytoid Dendritic Cells	Carotid_plaque shoulder_pDC-less	in situ oligonucleotide	[HuGene-1_0-st] Affymetrix Human Gene 1.0 ST Array [HuGene10stv1_Hs_ENTREZ, Brainarray v14]
GPL15034	GSE76563	GSE76563-GPL15034_series_matrix.txt.gz.anno.tsv	GSM2028005	characteristics_ch1_cell.type	macrophage(?!.*progenitor)	ived Macrophages	Macrophage	PBMC-derived Macrophages	in situ oligonucleotide	[HuGene-1_0-st] Affymetrix Human Gene 1.0 ST Array [HuGene10stv1_Hs_ENTREZ, Brainarray v14]
GPL15034	GSE76563	GSE76563-GPL15034_series_matrix.txt.gz.anno.tsv	GSM2028006	characteristics_ch1_cell.type	macrophage(?!.*progenitor)	ived Macrophages	Macrophage	PBMC-derived Macrophages	in situ oligonucleotide	[HuGene-1_0-st] Affymetrix Human Gene 1.0 ST Array [HuGene10stv1_Hs_ENTREZ, Brainarray v14]
GPL15034	GSE49670	GSE49670_series_matrix.txt.gz.anno.tsv	GSM1204732	source_name_ch1	pDCs?(_|-|\b)	lder_pDC-less	Plasmacytoid Dendritic Cells	Carotid_plaque shoulder_pDC-less	in situ oligonucleotide	[HuGene-1_0-st] Affymetrix Human Gene 1.0 ST Array [HuGene10stv1_Hs_ENTREZ, Brainarray v14]
GPL15308	GSE36139	GSE36139-GPL15308_series_matrix.txt.gz.anno.tsv	GSM887143	characteristics_ch1_histology.subtype1	\bB.?cell	B_cell_lymp	B cells	B_cell_lymphoma_unspecified	in situ oligonucleotide	Affymetrix Human Genome U133 Plus 2.0 Array [Brainarray Version 15.0.0, HGU133Plus2_Hs_ENTREZG]
GPL15308	GSE36133	GSE36133_series_matrix.txt.gz.anno.tsv	GSM887478	characteristics_ch1_histology.subtype1	plasma.?cell	plasma_cell_myel	Plasma cells	plasma_cell_myeloma	in situ oligonucleotide	Affymetrix Human Genome U133 Plus 2.0 Array [Brainarray Version 15.0.0, HGU133Plus2_Hs_ENTREZG]
GPL15308	GSE36139	GSE36139-GPL15308_series_matrix.txt.gz.anno.tsv	GSM886874	characteristics_ch1_histology.subtype1	\bB.?cell	B_cell_lymp	B cells	B_cell_lymphoma_unspecified	in situ oligonucleotide	Affymetrix Human Genome U133 Plus 2.0 Array [Brainarray Version 15.0.0, HGU133Plus2_Hs_ENTREZG]
GPL15308	GSE36139	GSE36139-GPL15308_series_matrix.txt.gz.anno.tsv	GSM887186	characteristics_ch1_histology.subtype1	\bB.?cell	B_cell_lymp	B cells	B_cell_lymphoma_unspecified	in situ oligonucleotide	Affymetrix Human Genome U133 Plus 2.0 Array [Brainarray Version 15.0.0, HGU133Plus2_Hs_ENTREZG]
GPL15308	GSE36133	GSE36133_series_matrix.txt.gz.anno.tsv	GSM887721	characteristics_ch1_histology.subtype1	plasma.?cell	plasma_cell_myel	Plasma cells	plasma_cell_myeloma	in situ oligonucleotide	Affymetrix Human Genome U133 Plus 2.0 Array [Brainarray Version 15.0.0, HGU133Plus2_Hs_ENTREZG]
GPL15308	GSE36133	GSE36133_series_matrix.txt.gz.anno.tsv	GSM887507	characteristics_ch1_histology.subtype1	plasma.?cell	plasma_cell_myel	Plasma cells	plasma_cell_myeloma	in situ oligonucleotide	Affymetrix Human Genome U133 Plus 2.0 Array [Brainarray Version 15.0.0, HGU133Plus2_Hs_ENTREZG]
GPL15308	GSE36139	GSE36139-GPL15308_series_matrix.txt.gz.anno.tsv	GSM887259	characteristics_ch1_histology.subtype1	plasma.?cell	plasma_cell_myel	Plasma cells	plasma_cell_myeloma	in situ oligonucleotide	Affymetrix Human Genome U133 Plus 2.0 Array [Brainarray Version 15.0.0, HGU133Plus2_Hs_ENTREZG]
GPL15308	GSE36133	GSE36133_series_matrix.txt.gz.anno.tsv	GSM887591	characteristics_ch1_histology.subtype1	plasma.?cell	plasma_cell_myel	Plasma cells	plasma_cell_myeloma	in situ oligonucleotide	Affymetrix Human Genome U133 Plus 2.0 Array [Brainarray Version 15.0.0, HGU133Plus2_Hs_ENTREZG]
GPL15308	GSE36139	GSE36139-GPL15308_series_matrix.txt.gz.anno.tsv	GSM887478	characteristics_ch1_histology.subtype1	plasma.?cell	plasma_cell_myel	Plasma cells	plasma_cell_myeloma	in situ oligonucleotide	Affymetrix Human Genome U133 Plus 2.0 Array [Brainarray Version 15.0.0, HGU133Plus2_Hs_ENTREZG]
GPL15308	GSE36133	GSE36133_series_matrix.txt.gz.anno.tsv	GSM887333	characteristics_ch1_histology.subtype1	plasma.?cell	plasma_cell_myel	Plasma cells	plasma_cell_myeloma	in situ oligonucleotide	Affymetrix Human Genome U133 Plus 2.0 Array [Brainarray Version 15.0.0, HGU133Plus2_Hs_ENTREZG]
GPL15308	GSE36139	GSE36139-GPL15308_series_matrix.txt.gz.anno.tsv	GSM887539	characteristics_ch1_histology.subtype1	\bB.?cell	B_cell_lymp	B cells	B_cell_lymphoma_unspecified	in situ oligonucleotide	Affymetrix Human Genome U133 Plus 2.0 Array [Brainarray Version 15.0.0, HGU133Plus2_Hs_ENTREZG]
GPL15308	GSE36139	GSE36139-GPL15308_series_matrix.txt.gz.anno.tsv	GSM887452	characteristics_ch1_histology.subtype1	plasma.?cell	plasma_cell_myel	Plasma cells	plasma_cell_myeloma	in situ oligonucleotide	Affymetrix Human Genome U133 Plus 2.0 Array [Brainarray Version 15.0.0, HGU133Plus2_Hs_ENTREZG]
GPL15308	GSE36139	GSE36139-GPL15308_series_matrix.txt.gz.anno.tsv	GSM887548	characteristics_ch1_histology.subtype1	plasma.?cell	plasma_cell_myel	Plasma cells	plasma_cell_myeloma	in situ oligonucleotide	Affymetrix Human Genome U133 Plus 2.0 Array [Brainarray Version 15.0.0, HGU133Plus2_Hs_ENTREZG]
GPL15308	GSE36133	GSE36133_series_matrix.txt.gz.anno.tsv	GSM887332	characteristics_ch1_histology.subtype1	plasma.?cell	plasma_cell_myel	Plasma cells	plasma_cell_myeloma	in situ oligonucleotide	Affymetrix Human Genome U133 Plus 2.0 Array [Brainarray Version 15.0.0, HGU133Plus2_Hs_ENTREZG]
GPL15308	GSE36139	GSE36139-GPL15308_series_matrix.txt.gz.anno.tsv	GSM887507	characteristics_ch1_histology.subtype1	plasma.?cell	plasma_cell_myel	Plasma cells	plasma_cell_myeloma	in situ oligonucleotide	Affymetrix Human Genome U133 Plus 2.0 Array [Brainarray Version 15.0.0, HGU133Plus2_Hs_ENTREZG]
GPL15308	GSE36139	GSE36139-GPL15308_series_matrix.txt.gz.anno.tsv	GSM887224	characteristics_ch1_histology.subtype1	plasma.?cell	plasma_cell_myel	Plasma cells	plasma_cell_myeloma	in situ oligonucleotide	Affymetrix Human Genome U133 Plus 2.0 Array [Brainarray Version 15.0.0, HGU133Plus2_Hs_ENTREZG]
GPL15308	GSE36133	GSE36133_series_matrix.txt.gz.anno.tsv	GSM887452	characteristics_ch1_histology.subtype1	plasma.?cell	plasma_cell_myel	Plasma cells	plasma_cell_myeloma	in situ oligonucleotide	Affymetrix Human Genome U133 Plus 2.0 Array [Brainarray Version 15.0.0, HGU133Plus2_Hs_ENTREZG]
GPL15308	GSE36139	GSE36139-GPL15308_series_matrix.txt.gz.anno.tsv	GSM887543	characteristics_ch1_histology.subtype1	\bB.?cell	B_cell_lymp	B cells	B_cell_lymphoma_unspecified	in situ oligonucleotide	Affymetrix Human Genome U133 Plus 2.0 Array [Brainarray Version 15.0.0, HGU133Plus2_Hs_ENTREZG]
GPL15308	GSE36139	GSE36139-GPL15308_series_matrix.txt.gz.anno.tsv	GSM887460	characteristics_ch1_histology.subtype1	\bB.?cell	B_cell_lymp	B cells	B_cell_lymphoma_unspecified	in situ oligonucleotide	Affymetrix Human Genome U133 Plus 2.0 Array [Brainarray Version 15.0.0, HGU133Plus2_Hs_ENTREZG]
GPL15308	GSE36133	GSE36133_series_matrix.txt.gz.anno.tsv	GSM887228	characteristics_ch1_histology.subtype1	plasma.?cell	plasma_cell_myel	Plasma cells	plasma_cell_myeloma	in situ oligonucleotide	Affymetrix Human Genome U133 Plus 2.0 Array [Brainarray Version 15.0.0, HGU133Plus2_Hs_ENTREZG]
GPL15308	GSE36133	GSE36133_series_matrix.txt.gz.anno.tsv	GSM887328	characteristics_ch1_histology.subtype1	plasma.?cell	plasma_cell_myel	Plasma cells	plasma_cell_myeloma	in situ oligonucleotide	Affymetrix Human Genome U133 Plus 2.0 Array [Brainarray Version 15.0.0, HGU133Plus2_Hs_ENTREZG]
GPL15308	GSE36133	GSE36133_series_matrix.txt.gz.anno.tsv	GSM887220	characteristics_ch1_histology.subtype1	plasma.?cell	plasma_cell_myel	Plasma cells	plasma_cell_myeloma	in situ oligonucleotide	Affymetrix Human Genome U133 Plus 2.0 Array [Brainarray Version 15.0.0, HGU133Plus2_Hs_ENTREZG]
GPL15308	GSE36139	GSE36139-GPL15308_series_matrix.txt.gz.anno.tsv	GSM887591	characteristics_ch1_histology.subtype1	plasma.?cell	plasma_cell_myel	Plasma cells	plasma_cell_myeloma	in situ oligonucleotide	Affymetrix Human Genome U133 Plus 2.0 Array [Brainarray Version 15.0.0, HGU133Plus2_Hs_ENTREZG]
GPL15308	GSE36139	GSE36139-GPL15308_series_matrix.txt.gz.anno.tsv	GSM887225	characteristics_ch1_histology.subtype1	plasma.?cell	plasma_cell_myel	Plasma cells	plasma_cell_myeloma	in situ oligonucleotide	Affymetrix Human Genome U133 Plus 2.0 Array [Brainarray Version 15.0.0, HGU133Plus2_Hs_ENTREZG]
GPL15308	GSE36133	GSE36133_series_matrix.txt.gz.anno.tsv	GSM887205	characteristics_ch1_histology.subtype1	plasma.?cell	plasma_cell_myel	Plasma cells	plasma_cell_myeloma	in situ oligonucleotide	Affymetrix Human Genome U133 Plus 2.0 Array [Brainarray Version 15.0.0, HGU133Plus2_Hs_ENTREZG]
GPL15308	GSE36139	GSE36139-GPL15308_series_matrix.txt.gz.anno.tsv	GSM887227	characteristics_ch1_histology.subtype1	plasma.?cell	plasma_cell_myel	Plasma cells	plasma_cell_myeloma	in situ oligonucleotide	Affymetrix Human Genome U133 Plus 2.0 Array [Brainarray Version 15.0.0, HGU133Plus2_Hs_ENTREZG]
GPL15308	GSE36133	GSE36133_series_matrix.txt.gz.anno.tsv	GSM887226	characteristics_ch1_histology.subtype1	plasma.?cell	plasma_cell_myel	Plasma cells	plasma_cell_myeloma	in situ oligonucleotide	Affymetrix Human Genome U133 Plus 2.0 Array [Brainarray Version 15.0.0, HGU133Plus2_Hs_ENTREZG]
GPL15308	GSE36133	GSE36133_series_matrix.txt.gz.anno.tsv	GSM887225	characteristics_ch1_histology.subtype1	plasma.?cell	plasma_cell_myel	Plasma cells	plasma_cell_myeloma	in situ oligonucleotide	Affymetrix Human Genome U133 Plus 2.0 Array [Brainarray Version 15.0.0, HGU133Plus2_Hs_ENTREZG]
GPL15308	GSE36133	GSE36133_series_matrix.txt.gz.anno.tsv	GSM887227	characteristics_ch1_histology.subtype1	plasma.?cell	plasma_cell_myel	Plasma cells	plasma_cell_myeloma	in situ oligonucleotide	Affymetrix Human Genome U133 Plus 2.0 Array [Brainarray Version 15.0.0, HGU133Plus2_Hs_ENTREZG]
GPL15308	GSE36133	GSE36133_series_matrix.txt.gz.anno.tsv	GSM887224	characteristics_ch1_histology.subtype1	plasma.?cell	plasma_cell_myel	Plasma cells	plasma_cell_myeloma	in situ oligonucleotide	Affymetrix Human Genome U133 Plus 2.0 Array [Brainarray Version 15.0.0, HGU133Plus2_Hs_ENTREZG]
GPL15308	GSE36139	GSE36139-GPL15308_series_matrix.txt.gz.anno.tsv	GSM887209	characteristics_ch1_histology.subtype1	plasma.?cell	plasma_cell_myel	Plasma cells	plasma_cell_myeloma	in situ oligonucleotide	Affymetrix Human Genome U133 Plus 2.0 Array [Brainarray Version 15.0.0, HGU133Plus2_Hs_ENTREZG]
GPL15308	GSE36139	GSE36139-GPL15308_series_matrix.txt.gz.anno.tsv	GSM886931	characteristics_ch1_histology.subtype1	\bB.?cell	B_cell_lymp	B cells	B_cell_lymphoma_unspecified	in situ oligonucleotide	Affymetrix Human Genome U133 Plus 2.0 Array [Brainarray Version 15.0.0, HGU133Plus2_Hs_ENTREZG]
GPL15308	GSE36133	GSE36133_series_matrix.txt.gz.anno.tsv	GSM887548	characteristics_ch1_histology.subtype1	plasma.?cell	plasma_cell_myel	Plasma cells	plasma_cell_myeloma	in situ oligonucleotide	Affymetrix Human Genome U133 Plus 2.0 Array [Brainarray Version 15.0.0, HGU133Plus2_Hs_ENTREZG]
GPL15308	GSE36139	GSE36139-GPL15308_series_matrix.txt.gz.anno.tsv	GSM887220	characteristics_ch1_histology.subtype1	plasma.?cell	plasma_cell_myel	Plasma cells	plasma_cell_myeloma	in situ oligonucleotide	Affymetrix Human Genome U133 Plus 2.0 Array [Brainarray Version 15.0.0, HGU133Plus2_Hs_ENTREZG]
GPL15308	GSE36133	GSE36133_series_matrix.txt.gz.anno.tsv	GSM887209	characteristics_ch1_histology.subtype1	plasma.?cell	plasma_cell_myel	Plasma cells	plasma_cell_myeloma	in situ oligonucleotide	Affymetrix Human Genome U133 Plus 2.0 Array [Brainarray Version 15.0.0, HGU133Plus2_Hs_ENTREZG]
GPL15308	GSE36133	GSE36133_series_matrix.txt.gz.anno.tsv	GSM887215	characteristics_ch1_histology.subtype1	plasma.?cell	plasma_cell_myel	Plasma cells	plasma_cell_myeloma	in situ oligonucleotide	Affymetrix Human Genome U133 Plus 2.0 Array [Brainarray Version 15.0.0, HGU133Plus2_Hs_ENTREZG]
GPL15308	GSE36139	GSE36139-GPL15308_series_matrix.txt.gz.anno.tsv	GSM887226	characteristics_ch1_histology.subtype1	plasma.?cell	plasma_cell_myel	Plasma cells	plasma_cell_myeloma	in situ oligonucleotide	Affymetrix Human Genome U133 Plus 2.0 Array [Brainarray Version 15.0.0, HGU133Plus2_Hs_ENTREZG]
GPL15308	GSE36139	GSE36139-GPL15308_series_matrix.txt.gz.anno.tsv	GSM887289	characteristics_ch1_histology.subtype1	\bB.?cell	B_cell_lymp	B cells	B_cell_lymphoma_unspecified	in situ oligonucleotide	Affymetrix Human Genome U133 Plus 2.0 Array [Brainarray Version 15.0.0, HGU133Plus2_Hs_ENTREZG]
GPL15308	GSE36139	GSE36139-GPL15308_series_matrix.txt.gz.anno.tsv	GSM887003	characteristics_ch1_histology.subtype1	plasma.?cell	plasma_cell_myel	Plasma cells	plasma_cell_myeloma	in situ oligonucleotide	Affymetrix Human Genome U133 Plus 2.0 Array [Brainarray Version 15.0.0, HGU133Plus2_Hs_ENTREZG]
GPL15308	GSE36139	GSE36139-GPL15308_series_matrix.txt.gz.anno.tsv	GSM887276	characteristics_ch1_histology.subtype1	plasma.?cell	plasma_cell_myel	Plasma cells	plasma_cell_myeloma	in situ oligonucleotide	Affymetrix Human Genome U133 Plus 2.0 Array [Brainarray Version 15.0.0, HGU133Plus2_Hs_ENTREZG]
GPL15308	GSE36133	GSE36133_series_matrix.txt.gz.anno.tsv	GSM887276	characteristics_ch1_histology.subtype1	plasma.?cell	plasma_cell_myel	Plasma cells	plasma_cell_myeloma	in situ oligonucleotide	Affymetrix Human Genome U133 Plus 2.0 Array [Brainarray Version 15.0.0, HGU133Plus2_Hs_ENTREZG]
GPL15308	GSE36139	GSE36139-GPL15308_series_matrix.txt.gz.anno.tsv	GSM887333	characteristics_ch1_histology.subtype1	plasma.?cell	plasma_cell_myel	Plasma cells	plasma_cell_myeloma	in situ oligonucleotide	Affymetrix Human Genome U133 Plus 2.0 Array [Brainarray Version 15.0.0, HGU133Plus2_Hs_ENTREZG]
GPL15308	GSE36139	GSE36139-GPL15308_series_matrix.txt.gz.anno.tsv	GSM887205	characteristics_ch1_histology.subtype1	plasma.?cell	plasma_cell_myel	Plasma cells	plasma_cell_myeloma	in situ oligonucleotide	Affymetrix Human Genome U133 Plus 2.0 Array [Brainarray Version 15.0.0, HGU133Plus2_Hs_ENTREZG]
GPL15308	GSE36139	GSE36139-GPL15308_series_matrix.txt.gz.anno.tsv	GSM887332	characteristics_ch1_histology.subtype1	plasma.?cell	plasma_cell_myel	Plasma cells	plasma_cell_myeloma	in situ oligonucleotide	Affymetrix Human Genome U133 Plus 2.0 Array [Brainarray Version 15.0.0, HGU133Plus2_Hs_ENTREZG]
GPL15308	GSE36133	GSE36133_series_matrix.txt.gz.anno.tsv	GSM886868	characteristics_ch1_histology.subtype1	plasma.?cell	plasma_cell_myel	Plasma cells	plasma_cell_myeloma	in situ oligonucleotide	Affymetrix Human Genome U133 Plus 2.0 Array [Brainarray Version 15.0.0, HGU133Plus2_Hs_ENTREZG]
GPL15308	GSE36133	GSE36133_series_matrix.txt.gz.anno.tsv	GSM887196	characteristics_ch1_histology.subtype1	plasma.?cell	plasma_cell_myel	Plasma cells	plasma_cell_myeloma	in situ oligonucleotide	Affymetrix Human Genome U133 Plus 2.0 Array [Brainarray Version 15.0.0, HGU133Plus2_Hs_ENTREZG]
GPL15308	GSE36133	GSE36133_series_matrix.txt.gz.anno.tsv	GSM887003	characteristics_ch1_histology.subtype1	plasma.?cell	plasma_cell_myel	Plasma cells	plasma_cell_myeloma	in situ oligonucleotide	Affymetrix Human Genome U133 Plus 2.0 Array [Brainarray Version 15.0.0, HGU133Plus2_Hs_ENTREZG]
GPL15308	GSE36139	GSE36139-GPL15308_series_matrix.txt.gz.anno.tsv	GSM887223	characteristics_ch1_histology.subtype1	plasma.?cell	plasma_cell_myel	Plasma cells	plasma_cell_myeloma	in situ oligonucleotide	Affymetrix Human Genome U133 Plus 2.0 Array [Brainarray Version 15.0.0, HGU133Plus2_Hs_ENTREZG]
GPL15308	GSE36139	GSE36139-GPL15308_series_matrix.txt.gz.anno.tsv	GSM887221	characteristics_ch1_histology.subtype1	plasma.?cell	plasma_cell_myel	Plasma cells	plasma_cell_myeloma	in situ oligonucleotide	Affymetrix Human Genome U133 Plus 2.0 Array [Brainarray Version 15.0.0, HGU133Plus2_Hs_ENTREZG]
GPL15308	GSE36139	GSE36139-GPL15308_series_matrix.txt.gz.anno.tsv	GSM887340	characteristics_ch1_histology.subtype1	\bT.?cell(?!.*lymphoma)(?!.*leukemia)	T_cell_larg	T cells	T_cell_large_granular_lymphocytic_leukaemia	in situ oligonucleotide	Affymetrix Human Genome U133 Plus 2.0 Array [Brainarray Version 15.0.0, HGU133Plus2_Hs_ENTREZG]
GPL15308	GSE36139	GSE36139-GPL15308_series_matrix.txt.gz.anno.tsv	GSM887721	characteristics_ch1_histology.subtype1	plasma.?cell	plasma_cell_myel	Plasma cells	plasma_cell_myeloma	in situ oligonucleotide	Affymetrix Human Genome U133 Plus 2.0 Array [Brainarray Version 15.0.0, HGU133Plus2_Hs_ENTREZG]
GPL15308	GSE36139	GSE36139-GPL15308_series_matrix.txt.gz.anno.tsv	GSM886868	characteristics_ch1_histology.subtype1	plasma.?cell	plasma_cell_myel	Plasma cells	plasma_cell_myeloma	in situ oligonucleotide	Affymetrix Human Genome U133 Plus 2.0 Array [Brainarray Version 15.0.0, HGU133Plus2_Hs_ENTREZG]
GPL15308	GSE36139	GSE36139-GPL15308_series_matrix.txt.gz.anno.tsv	GSM887150	characteristics_ch1_histology.subtype1	plasma.?cell	plasma_cell_myel	Plasma cells	plasma_cell_myeloma	in situ oligonucleotide	Affymetrix Human Genome U133 Plus 2.0 Array [Brainarray Version 15.0.0, HGU133Plus2_Hs_ENTREZG]
GPL15308	GSE36139	GSE36139-GPL15308_series_matrix.txt.gz.anno.tsv	GSM887196	characteristics_ch1_histology.subtype1	plasma.?cell	plasma_cell_myel	Plasma cells	plasma_cell_myeloma	in situ oligonucleotide	Affymetrix Human Genome U133 Plus 2.0 Array [Brainarray Version 15.0.0, HGU133Plus2_Hs_ENTREZG]
GPL15308	GSE36133	GSE36133_series_matrix.txt.gz.anno.tsv	GSM887259	characteristics_ch1_histology.subtype1	plasma.?cell	plasma_cell_myel	Plasma cells	plasma_cell_myeloma	in situ oligonucleotide	Affymetrix Human Genome U133 Plus 2.0 Array [Brainarray Version 15.0.0, HGU133Plus2_Hs_ENTREZG]
GPL15308	GSE36133	GSE36133_series_matrix.txt.gz.anno.tsv	GSM887223	characteristics_ch1_histology.subtype1	plasma.?cell	plasma_cell_myel	Plasma cells	plasma_cell_myeloma	in situ oligonucleotide	Affymetrix Human Genome U133 Plus 2.0 Array [Brainarray Version 15.0.0, HGU133Plus2_Hs_ENTREZG]
GPL15308	GSE36133	GSE36133_series_matrix.txt.gz.anno.tsv	GSM887543	characteristics_ch1_histology.subtype1	\bB.?cell	B_cell_lymp	B cells	B_cell_lymphoma_unspecified	in situ oligonucleotide	Affymetrix Human Genome U133 Plus 2.0 Array [Brainarray Version 15.0.0, HGU133Plus2_Hs_ENTREZG]
GPL15308	GSE36133	GSE36133_series_matrix.txt.gz.anno.tsv	GSM887460	characteristics_ch1_histology.subtype1	\bB.?cell	B_cell_lymp	B cells	B_cell_lymphoma_unspecified	in situ oligonucleotide	Affymetrix Human Genome U133 Plus 2.0 Array [Brainarray Version 15.0.0, HGU133Plus2_Hs_ENTREZG]
GPL15308	GSE36139	GSE36139-GPL15308_series_matrix.txt.gz.anno.tsv	GSM887215	characteristics_ch1_histology.subtype1	plasma.?cell	plasma_cell_myel	Plasma cells	plasma_cell_myeloma	in situ oligonucleotide	Affymetrix Human Genome U133 Plus 2.0 Array [Brainarray Version 15.0.0, HGU133Plus2_Hs_ENTREZG]
GPL15308	GSE36133	GSE36133_series_matrix.txt.gz.anno.tsv	GSM887539	characteristics_ch1_histology.subtype1	\bB.?cell	B_cell_lymp	B cells	B_cell_lymphoma_unspecified	in situ oligonucleotide	Affymetrix Human Genome U133 Plus 2.0 Array [Brainarray Version 15.0.0, HGU133Plus2_Hs_ENTREZG]
GPL15308	GSE36133	GSE36133_series_matrix.txt.gz.anno.tsv	GSM887289	characteristics_ch1_histology.subtype1	\bB.?cell	B_cell_lymp	B cells	B_cell_lymphoma_unspecified	in situ oligonucleotide	Affymetrix Human Genome U133 Plus 2.0 Array [Brainarray Version 15.0.0, HGU133Plus2_Hs_ENTREZG]
GPL15308	GSE36139	GSE36139-GPL15308_series_matrix.txt.gz.anno.tsv	GSM887228	characteristics_ch1_histology.subtype1	plasma.?cell	plasma_cell_myel	Plasma cells	plasma_cell_myeloma	in situ oligonucleotide	Affymetrix Human Genome U133 Plus 2.0 Array [Brainarray Version 15.0.0, HGU133Plus2_Hs_ENTREZG]
GPL15308	GSE36139	GSE36139-GPL15308_series_matrix.txt.gz.anno.tsv	GSM887222	characteristics_ch1_histology.subtype1	plasma.?cell	plasma_cell_myel	Plasma cells	plasma_cell_myeloma	in situ oligonucleotide	Affymetrix Human Genome U133 Plus 2.0 Array [Brainarray Version 15.0.0, HGU133Plus2_Hs_ENTREZG]
GPL15308	GSE36133	GSE36133_series_matrix.txt.gz.anno.tsv	GSM887150	characteristics_ch1_histology.subtype1	plasma.?cell	plasma_cell_myel	Plasma cells	plasma_cell_myeloma	in situ oligonucleotide	Affymetrix Human Genome U133 Plus 2.0 Array [Brainarray Version 15.0.0, HGU133Plus2_Hs_ENTREZG]
GPL15308	GSE36133	GSE36133_series_matrix.txt.gz.anno.tsv	GSM887186	characteristics_ch1_histology.subtype1	\bB.?cell	B_cell_lymp	B cells	B_cell_lymphoma_unspecified	in situ oligonucleotide	Affymetrix Human Genome U133 Plus 2.0 Array [Brainarray Version 15.0.0, HGU133Plus2_Hs_ENTREZG]
GPL15308	GSE36133	GSE36133_series_matrix.txt.gz.anno.tsv	GSM886931	characteristics_ch1_histology.subtype1	\bB.?cell	B_cell_lymp	B cells	B_cell_lymphoma_unspecified	in situ oligonucleotide	Affymetrix Human Genome U133 Plus 2.0 Array [Brainarray Version 15.0.0, HGU133Plus2_Hs_ENTREZG]
GPL15308	GSE36133	GSE36133_series_matrix.txt.gz.anno.tsv	GSM887221	characteristics_ch1_histology.subtype1	plasma.?cell	plasma_cell_myel	Plasma cells	plasma_cell_myeloma	in situ oligonucleotide	Affymetrix Human Genome U133 Plus 2.0 Array [Brainarray Version 15.0.0, HGU133Plus2_Hs_ENTREZG]
GPL15308	GSE36133	GSE36133_series_matrix.txt.gz.anno.tsv	GSM887143	characteristics_ch1_histology.subtype1	\bB.?cell	B_cell_lymp	B cells	B_cell_lymphoma_unspecified	in situ oligonucleotide	Affymetrix Human Genome U133 Plus 2.0 Array [Brainarray Version 15.0.0, HGU133Plus2_Hs_ENTREZG]
GPL15308	GSE36133	GSE36133_series_matrix.txt.gz.anno.tsv	GSM887340	characteristics_ch1_histology.subtype1	\bT.?cell(?!.*lymphoma)(?!.*leukemia)	T_cell_larg	T cells	T_cell_large_granular_lymphocytic_leukaemia	in situ oligonucleotide	Affymetrix Human Genome U133 Plus 2.0 Array [Brainarray Version 15.0.0, HGU133Plus2_Hs_ENTREZG]
GPL15308	GSE36139	GSE36139-GPL15308_series_matrix.txt.gz.anno.tsv	GSM887328	characteristics_ch1_histology.subtype1	plasma.?cell	plasma_cell_myel	Plasma cells	plasma_cell_myeloma	in situ oligonucleotide	Affymetrix Human Genome U133 Plus 2.0 Array [Brainarray Version 15.0.0, HGU133Plus2_Hs_ENTREZG]
GPL15308	GSE36133	GSE36133_series_matrix.txt.gz.anno.tsv	GSM886874	characteristics_ch1_histology.subtype1	\bB.?cell	B_cell_lymp	B cells	B_cell_lymphoma_unspecified	in situ oligonucleotide	Affymetrix Human Genome U133 Plus 2.0 Array [Brainarray Version 15.0.0, HGU133Plus2_Hs_ENTREZG]
GPL15308	GSE36133	GSE36133_series_matrix.txt.gz.anno.tsv	GSM887222	characteristics_ch1_histology.subtype1	plasma.?cell	plasma_cell_myel	Plasma cells	plasma_cell_myeloma	in situ oligonucleotide	Affymetrix Human Genome U133 Plus 2.0 Array [Brainarray Version 15.0.0, HGU133Plus2_Hs_ENTREZG]
GPL15445	GSE58203	GSE58203_series_matrix.txt.gz.anno.tsv	GSM1403277	source_name_ch1	\bfibroblast	Fibroblasts of	fibroblast	Fibroblasts of RA patient	in situ oligonucleotide	Affymetrix Human Genome U133 Plus 2.0 Array [CDF:gahgu133plus2_2.2.0]
GPL15445	GSE58203	GSE58203_series_matrix.txt.gz.anno.tsv	GSM1403278	source_name_ch1	\bfibroblast	Fibroblasts of	fibroblast	Fibroblasts of RA patient	in situ oligonucleotide	Affymetrix Human Genome U133 Plus 2.0 Array [CDF:gahgu133plus2_2.2.0]
GPL15445	GSE58203	GSE58203_series_matrix.txt.gz.anno.tsv	GSM1403276	source_name_ch1	\bfibroblast	Fibroblasts of	fibroblast	Fibroblasts of RA patient	in situ oligonucleotide	Affymetrix Human Genome U133 Plus 2.0 Array [CDF:gahgu133plus2_2.2.0]
GPL15445	GSE58203	GSE58203_series_matrix.txt.gz.anno.tsv	GSM1403258	source_name_ch1	\bfibroblast	Fibroblasts of	fibroblast	Fibroblasts of RA patient	in situ oligonucleotide	Affymetrix Human Genome U133 Plus 2.0 Array [CDF:gahgu133plus2_2.2.0]
GPL15445	GSE58203	GSE58203_series_matrix.txt.gz.anno.tsv	GSM1403270	source_name_ch1	\bfibroblast	Fibroblasts of	fibroblast	Fibroblasts of RA patient	in situ oligonucleotide	Affymetrix Human Genome U133 Plus 2.0 Array [CDF:gahgu133plus2_2.2.0]
GPL15445	GSE58203	GSE58203_series_matrix.txt.gz.anno.tsv	GSM1403201	source_name_ch1	\bfibroblast	Fibroblasts of	fibroblast	Fibroblasts of RA patient	in situ oligonucleotide	Affymetrix Human Genome U133 Plus 2.0 Array [CDF:gahgu133plus2_2.2.0]
GPL15445	GSE58203	GSE58203_series_matrix.txt.gz.anno.tsv	GSM1403275	source_name_ch1	\bfibroblast	Fibroblasts of	fibroblast	Fibroblasts of RA patient	in situ oligonucleotide	Affymetrix Human Genome U133 Plus 2.0 Array [CDF:gahgu133plus2_2.2.0]
GPL15445	GSE58203	GSE58203_series_matrix.txt.gz.anno.tsv	GSM1403265	source_name_ch1	\bfibroblast	Fibroblasts of	fibroblast	Fibroblasts of RA patient	in situ oligonucleotide	Affymetrix Human Genome U133 Plus 2.0 Array [CDF:gahgu133plus2_2.2.0]
GPL15445	GSE58203	GSE58203_series_matrix.txt.gz.anno.tsv	GSM1403200	source_name_ch1	\bfibroblast	Fibroblasts of	fibroblast	Fibroblasts of RA patient	in situ oligonucleotide	Affymetrix Human Genome U133 Plus 2.0 Array [CDF:gahgu133plus2_2.2.0]
GPL15445	GSE58203	GSE58203_series_matrix.txt.gz.anno.tsv	GSM1403266	source_name_ch1	\bfibroblast	Fibroblasts of	fibroblast	Fibroblasts of RA patient	in situ oligonucleotide	Affymetrix Human Genome U133 Plus 2.0 Array [CDF:gahgu133plus2_2.2.0]
GPL15445	GSE58203	GSE58203_series_matrix.txt.gz.anno.tsv	GSM1403193	source_name_ch1	\bfibroblast	Fibroblasts of	fibroblast	Fibroblasts of RA patient	in situ oligonucleotide	Affymetrix Human Genome U133 Plus 2.0 Array [CDF:gahgu133plus2_2.2.0]
GPL15445	GSE58203	GSE58203_series_matrix.txt.gz.anno.tsv	GSM1403255	source_name_ch1	\bfibroblast	Fibroblasts of	fibroblast	Fibroblasts of RA patient	in situ oligonucleotide	Affymetrix Human Genome U133 Plus 2.0 Array [CDF:gahgu133plus2_2.2.0]
GPL15445	GSE58203	GSE58203_series_matrix.txt.gz.anno.tsv	GSM1403261	source_name_ch1	\bfibroblast	Fibroblasts of	fibroblast	Fibroblasts of RA patient	in situ oligonucleotide	Affymetrix Human Genome U133 Plus 2.0 Array [CDF:gahgu133plus2_2.2.0]
GPL15445	GSE58203	GSE58203_series_matrix.txt.gz.anno.tsv	GSM1403198	source_name_ch1	\bfibroblast	Fibroblasts of	fibroblast	Fibroblasts of RA patient	in situ oligonucleotide	Affymetrix Human Genome U133 Plus 2.0 Array [CDF:gahgu133plus2_2.2.0]
GPL15445	GSE58203	GSE58203_series_matrix.txt.gz.anno.tsv	GSM1403262	source_name_ch1	\bfibroblast	Fibroblasts of	fibroblast	Fibroblasts of RA patient	in situ oligonucleotide	Affymetrix Human Genome U133 Plus 2.0 Array [CDF:gahgu133plus2_2.2.0]
GPL15445	GSE58203	GSE58203_series_matrix.txt.gz.anno.tsv	GSM1403254	source_name_ch1	\bfibroblast	Fibroblasts of	fibroblast	Fibroblasts of RA patient	in situ oligonucleotide	Affymetrix Human Genome U133 Plus 2.0 Array [CDF:gahgu133plus2_2.2.0]
GPL15445	GSE58203	GSE58203_series_matrix.txt.gz.anno.tsv	GSM1403199	source_name_ch1	\bfibroblast	Fibroblasts of	fibroblast	Fibroblasts of RA patient	in situ oligonucleotide	Affymetrix Human Genome U133 Plus 2.0 Array [CDF:gahgu133plus2_2.2.0]
GPL15445	GSE58203	GSE58203_series_matrix.txt.gz.anno.tsv	GSM1403215	source_name_ch1	\bfibroblast	Fibroblasts of	fibroblast	Fibroblasts of RA patient	in situ oligonucleotide	Affymetrix Human Genome U133 Plus 2.0 Array [CDF:gahgu133plus2_2.2.0]
GPL15445	GSE58203	GSE58203_series_matrix.txt.gz.anno.tsv	GSM1403216	source_name_ch1	\bfibroblast	Fibroblasts of	fibroblast	Fibroblasts of RA patient	in situ oligonucleotide	Affymetrix Human Genome U133 Plus 2.0 Array [CDF:gahgu133plus2_2.2.0]
GPL15445	GSE58203	GSE58203_series_matrix.txt.gz.anno.tsv	GSM1403202	source_name_ch1	\bfibroblast	Fibroblasts of	fibroblast	Fibroblasts of RA patient	in situ oligonucleotide	Affymetrix Human Genome U133 Plus 2.0 Array [CDF:gahgu133plus2_2.2.0]
GPL15445	GSE58203	GSE58203_series_matrix.txt.gz.anno.tsv	GSM1403264	source_name_ch1	\bfibroblast	Fibroblasts of	fibroblast	Fibroblasts of RA patient	in situ oligonucleotide	Affymetrix Human Genome U133 Plus 2.0 Array [CDF:gahgu133plus2_2.2.0]
GPL15445	GSE58203	GSE58203_series_matrix.txt.gz.anno.tsv	GSM1403267	source_name_ch1	\bfibroblast	Fibroblasts of	fibroblast	Fibroblasts of RA patient	in situ oligonucleotide	Affymetrix Human Genome U133 Plus 2.0 Array [CDF:gahgu133plus2_2.2.0]
GPL15445	GSE58203	GSE58203_series_matrix.txt.gz.anno.tsv	GSM1403268	source_name_ch1	\bfibroblast	Fibroblasts of	fibroblast	Fibroblasts of RA patient	in situ oligonucleotide	Affymetrix Human Genome U133 Plus 2.0 Array [CDF:gahgu133plus2_2.2.0]
GPL15445	GSE58203	GSE58203_series_matrix.txt.gz.anno.tsv	GSM1403280	source_name_ch1	\bfibroblast	Fibroblasts of	fibroblast	Fibroblasts of RA patient	in situ oligonucleotide	Affymetrix Human Genome U133 Plus 2.0 Array [CDF:gahgu133plus2_2.2.0]
GPL15445	GSE58203	GSE58203_series_matrix.txt.gz.anno.tsv	GSM1403272	source_name_ch1	\bfibroblast	Fibroblasts of	fibroblast	Fibroblasts of RA patient	in situ oligonucleotide	Affymetrix Human Genome U133 Plus 2.0 Array [CDF:gahgu133plus2_2.2.0]
GPL15445	GSE58203	GSE58203_series_matrix.txt.gz.anno.tsv	GSM1403274	source_name_ch1	\bfibroblast	Fibroblasts of	fibroblast	Fibroblasts of RA patient	in situ oligonucleotide	Affymetrix Human Genome U133 Plus 2.0 Array [CDF:gahgu133plus2_2.2.0]
GPL15445	GSE58203	GSE58203_series_matrix.txt.gz.anno.tsv	GSM1403273	source_name_ch1	\bfibroblast	Fibroblasts of	fibroblast	Fibroblasts of RA patient	in situ oligonucleotide	Affymetrix Human Genome U133 Plus 2.0 Array [CDF:gahgu133plus2_2.2.0]
GPL15445	GSE58203	GSE58203_series_matrix.txt.gz.anno.tsv	GSM1403256	source_name_ch1	\bfibroblast	Fibroblasts of	fibroblast	Fibroblasts of RA patient	in situ oligonucleotide	Affymetrix Human Genome U133 Plus 2.0 Array [CDF:gahgu133plus2_2.2.0]
GPL15445	GSE58203	GSE58203_series_matrix.txt.gz.anno.tsv	GSM1403263	source_name_ch1	\bfibroblast	Fibroblasts of	fibroblast	Fibroblasts of RA patient	in situ oligonucleotide	Affymetrix Human Genome U133 Plus 2.0 Array [CDF:gahgu133plus2_2.2.0]
GPL15445	GSE58203	GSE58203_series_matrix.txt.gz.anno.tsv	GSM1403260	source_name_ch1	\bfibroblast	Fibroblasts of	fibroblast	Fibroblasts of RA patient	in situ oligonucleotide	Affymetrix Human Genome U133 Plus 2.0 Array [CDF:gahgu133plus2_2.2.0]
GPL15445	GSE58203	GSE58203_series_matrix.txt.gz.anno.tsv	GSM1403214	source_name_ch1	\bfibroblast	Fibroblasts of	fibroblast	Fibroblasts of RA patient	in situ oligonucleotide	Affymetrix Human Genome U133 Plus 2.0 Array [CDF:gahgu133plus2_2.2.0]
GPL15445	GSE58203	GSE58203_series_matrix.txt.gz.anno.tsv	GSM1403213	source_name_ch1	\bfibroblast	Fibroblasts of	fibroblast	Fibroblasts of RA patient	in situ oligonucleotide	Affymetrix Human Genome U133 Plus 2.0 Array [CDF:gahgu133plus2_2.2.0]
GPL15445	GSE58203	GSE58203_series_matrix.txt.gz.anno.tsv	GSM1403217	source_name_ch1	\bfibroblast	Fibroblasts of	fibroblast	Fibroblasts of RA patient	in situ oligonucleotide	Affymetrix Human Genome U133 Plus 2.0 Array [CDF:gahgu133plus2_2.2.0]
GPL15445	GSE58203	GSE58203_series_matrix.txt.gz.anno.tsv	GSM1403281	source_name_ch1	\bfibroblast	Fibroblasts of	fibroblast	Fibroblasts of RA patient	in situ oligonucleotide	Affymetrix Human Genome U133 Plus 2.0 Array [CDF:gahgu133plus2_2.2.0]
GPL15445	GSE58203	GSE58203_series_matrix.txt.gz.anno.tsv	GSM1403279	source_name_ch1	\bfibroblast	Fibroblasts of	fibroblast	Fibroblasts of RA patient	in situ oligonucleotide	Affymetrix Human Genome U133 Plus 2.0 Array [CDF:gahgu133plus2_2.2.0]
GPL15445	GSE58203	GSE58203_series_matrix.txt.gz.anno.tsv	GSM1403205	source_name_ch1	\bfibroblast	Fibroblasts of	fibroblast	Fibroblasts of RA patient	in situ oligonucleotide	Affymetrix Human Genome U133 Plus 2.0 Array [CDF:gahgu133plus2_2.2.0]
GPL15445	GSE58203	GSE58203_series_matrix.txt.gz.anno.tsv	GSM1403271	source_name_ch1	\bfibroblast	Fibroblasts of	fibroblast	Fibroblasts of RA patient	in situ oligonucleotide	Affymetrix Human Genome U133 Plus 2.0 Array [CDF:gahgu133plus2_2.2.0]
GPL15445	GSE58203	GSE58203_series_matrix.txt.gz.anno.tsv	GSM1403208	source_name_ch1	\bfibroblast	Fibroblasts of	fibroblast	Fibroblasts of RA patient	in situ oligonucleotide	Affymetrix Human Genome U133 Plus 2.0 Array [CDF:gahgu133plus2_2.2.0]
GPL15445	GSE58203	GSE58203_series_matrix.txt.gz.anno.tsv	GSM1403253	source_name_ch1	\bfibroblast	Fibroblasts of	fibroblast	Fibroblasts of RA patient	in situ oligonucleotide	Affymetrix Human Genome U133 Plus 2.0 Array [CDF:gahgu133plus2_2.2.0]
GPL15445	GSE58203	GSE58203_series_matrix.txt.gz.anno.tsv	GSM1403209	source_name_ch1	\bfibroblast	Fibroblasts of	fibroblast	Fibroblasts of RA patient	in situ oligonucleotide	Affymetrix Human Genome U133 Plus 2.0 Array [CDF:gahgu133plus2_2.2.0]
GPL15445	GSE58203	GSE58203_series_matrix.txt.gz.anno.tsv	GSM1403197	source_name_ch1	\bfibroblast	Fibroblasts of	fibroblast	Fibroblasts of RA patient	in situ oligonucleotide	Affymetrix Human Genome U133 Plus 2.0 Array [CDF:gahgu133plus2_2.2.0]
GPL15445	GSE58203	GSE58203_series_matrix.txt.gz.anno.tsv	GSM1403259	source_name_ch1	\bfibroblast	Fibroblasts of	fibroblast	Fibroblasts of RA patient	in situ oligonucleotide	Affymetrix Human Genome U133 Plus 2.0 Array [CDF:gahgu133plus2_2.2.0]
GPL15445	GSE58203	GSE58203_series_matrix.txt.gz.anno.tsv	GSM1403257	source_name_ch1	\bfibroblast	Fibroblasts of	fibroblast	Fibroblasts of RA patient	in situ oligonucleotide	Affymetrix Human Genome U133 Plus 2.0 Array [CDF:gahgu133plus2_2.2.0]
GPL15445	GSE58203	GSE58203_series_matrix.txt.gz.anno.tsv	GSM1403212	source_name_ch1	\bfibroblast	Fibroblasts of	fibroblast	Fibroblasts of RA patient	in situ oligonucleotide	Affymetrix Human Genome U133 Plus 2.0 Array [CDF:gahgu133plus2_2.2.0]
GPL15445	GSE58203	GSE58203_series_matrix.txt.gz.anno.tsv	GSM1403210	source_name_ch1	\bfibroblast	Fibroblasts of	fibroblast	Fibroblasts of RA patient	in situ oligonucleotide	Affymetrix Human Genome U133 Plus 2.0 Array [CDF:gahgu133plus2_2.2.0]
GPL15445	GSE58203	GSE58203_series_matrix.txt.gz.anno.tsv	GSM1403211	source_name_ch1	\bfibroblast	Fibroblasts of	fibroblast	Fibroblasts of RA patient	in situ oligonucleotide	Affymetrix Human Genome U133 Plus 2.0 Array [CDF:gahgu133plus2_2.2.0]
GPL15445	GSE58203	GSE58203_series_matrix.txt.gz.anno.tsv	GSM1403203	source_name_ch1	\bfibroblast	Fibroblasts of	fibroblast	Fibroblasts of RA patient	in situ oligonucleotide	Affymetrix Human Genome U133 Plus 2.0 Array [CDF:gahgu133plus2_2.2.0]
GPL15445	GSE58203	GSE58203_series_matrix.txt.gz.anno.tsv	GSM1403219	source_name_ch1	\bfibroblast	Fibroblasts of	fibroblast	Fibroblasts of RA patient	in situ oligonucleotide	Affymetrix Human Genome U133 Plus 2.0 Array [CDF:gahgu133plus2_2.2.0]
GPL15445	GSE58203	GSE58203_series_matrix.txt.gz.anno.tsv	GSM1403220	source_name_ch1	\bfibroblast	Fibroblasts of	fibroblast	Fibroblasts of RA patient	in situ oligonucleotide	Affymetrix Human Genome U133 Plus 2.0 Array [CDF:gahgu133plus2_2.2.0]
GPL15445	GSE58203	GSE58203_series_matrix.txt.gz.anno.tsv	GSM1403221	source_name_ch1	\bfibroblast	Fibroblasts of	fibroblast	Fibroblasts of RA patient	in situ oligonucleotide	Affymetrix Human Genome U133 Plus 2.0 Array [CDF:gahgu133plus2_2.2.0]
GPL15445	GSE58203	GSE58203_series_matrix.txt.gz.anno.tsv	GSM1403222	source_name_ch1	\bfibroblast	Fibroblasts of	fibroblast	Fibroblasts of RA patient	in situ oligonucleotide	Affymetrix Human Genome U133 Plus 2.0 Array [CDF:gahgu133plus2_2.2.0]
GPL15445	GSE77653	GSE77653_series_matrix.txt.gz.anno.tsv	GSM2055670	characteristics_ch1_cell.type	plasma.?cell	plasma cells	Plasma cells	plasma cells	in situ oligonucleotide	Affymetrix Human Genome U133 Plus 2.0 Array [CDF:gahgu133plus2_2.2.0]
GPL15445	GSE58203	GSE58203_series_matrix.txt.gz.anno.tsv	GSM1403218	source_name_ch1	\bfibroblast	Fibroblasts of	fibroblast	Fibroblasts of RA patient	in situ oligonucleotide	Affymetrix Human Genome U133 Plus 2.0 Array [CDF:gahgu133plus2_2.2.0]
GPL15445	GSE77653	GSE77653_series_matrix.txt.gz.anno.tsv	GSM2055671	characteristics_ch1_cell.type	plasma.?cell	plasma cells	Plasma cells	plasma cells	in situ oligonucleotide	Affymetrix Human Genome U133 Plus 2.0 Array [CDF:gahgu133plus2_2.2.0]
GPL15445	GSE58203	GSE58203_series_matrix.txt.gz.anno.tsv	GSM1403269	source_name_ch1	\bfibroblast	Fibroblasts of	fibroblast	Fibroblasts of RA patient	in situ oligonucleotide	Affymetrix Human Genome U133 Plus 2.0 Array [CDF:gahgu133plus2_2.2.0]
GPL15445	GSE58203	GSE58203_series_matrix.txt.gz.anno.tsv	GSM1403196	source_name_ch1	\bfibroblast	Fibroblasts of	fibroblast	Fibroblasts of RA patient	in situ oligonucleotide	Affymetrix Human Genome U133 Plus 2.0 Array [CDF:gahgu133plus2_2.2.0]
GPL15445	GSE58203	GSE58203_series_matrix.txt.gz.anno.tsv	GSM1403207	source_name_ch1	\bfibroblast	Fibroblasts of	fibroblast	Fibroblasts of RA patient	in situ oligonucleotide	Affymetrix Human Genome U133 Plus 2.0 Array [CDF:gahgu133plus2_2.2.0]
GPL15445	GSE58203	GSE58203_series_matrix.txt.gz.anno.tsv	GSM1403204	source_name_ch1	\bfibroblast	Fibroblasts of	fibroblast	Fibroblasts of RA patient	in situ oligonucleotide	Affymetrix Human Genome U133 Plus 2.0 Array [CDF:gahgu133plus2_2.2.0]
GPL15445	GSE58203	GSE58203_series_matrix.txt.gz.anno.tsv	GSM1403194	source_name_ch1	\bfibroblast	Fibroblasts of	fibroblast	Fibroblasts of RA patient	in situ oligonucleotide	Affymetrix Human Genome U133 Plus 2.0 Array [CDF:gahgu133plus2_2.2.0]
GPL15445	GSE58203	GSE58203_series_matrix.txt.gz.anno.tsv	GSM1403195	source_name_ch1	\bfibroblast	Fibroblasts of	fibroblast	Fibroblasts of RA patient	in situ oligonucleotide	Affymetrix Human Genome U133 Plus 2.0 Array [CDF:gahgu133plus2_2.2.0]
GPL15445	GSE58203	GSE58203_series_matrix.txt.gz.anno.tsv	GSM1403206	source_name_ch1	\bfibroblast	Fibroblasts of	fibroblast	Fibroblasts of RA patient	in situ oligonucleotide	Affymetrix Human Genome U133 Plus 2.0 Array [CDF:gahgu133plus2_2.2.0]
GPL15445	GSE58203	GSE58203_series_matrix.txt.gz.anno.tsv	GSM1403282	source_name_ch1	\bfibroblast	Fibroblasts of	fibroblast	Fibroblasts of RA patient	in situ oligonucleotide	Affymetrix Human Genome U133 Plus 2.0 Array [CDF:gahgu133plus2_2.2.0]
GPL15640	GSE44856	GSE44856_series_matrix.txt.gz.anno.tsv	GSM1092650	characteristics_ch1_cell.type	endotheli(um|al)	Vein Endothelial Cell	endothelial	Human Umbilical Vein Endothelial Cells (HUVECs)	in situ oligonucleotide	[HuGene-1_1-st] Affymetrix Human Gene 1.1 ST Array [CDF: Brainarray Entrez gene CDF v14.1, hugene11stv1hsentrezg]
GPL15640	GSE44856	GSE44856_series_matrix.txt.gz.anno.tsv	GSM1092652	characteristics_ch1_cell.type	endotheli(um|al)	Vein Endothelial Cell	endothelial	Human Umbilical Vein Endothelial Cells (HUVECs)	in situ oligonucleotide	[HuGene-1_1-st] Affymetrix Human Gene 1.1 ST Array [CDF: Brainarray Entrez gene CDF v14.1, hugene11stv1hsentrezg]
GPL15640	GSE44856	GSE44856_series_matrix.txt.gz.anno.tsv	GSM1092649	characteristics_ch1_cell.type	endotheli(um|al)	Vein Endothelial Cell	endothelial	Human Umbilical Vein Endothelial Cells (HUVECs)	in situ oligonucleotide	[HuGene-1_1-st] Affymetrix Human Gene 1.1 ST Array [CDF: Brainarray Entrez gene CDF v14.1, hugene11stv1hsentrezg]
GPL15640	GSE44856	GSE44856_series_matrix.txt.gz.anno.tsv	GSM1092654	characteristics_ch1_cell.type	endotheli(um|al)	Vein Endothelial Cell	endothelial	Human Umbilical Vein Endothelial Cells (HUVECs)	in situ oligonucleotide	[HuGene-1_1-st] Affymetrix Human Gene 1.1 ST Array [CDF: Brainarray Entrez gene CDF v14.1, hugene11stv1hsentrezg]
GPL15640	GSE44856	GSE44856_series_matrix.txt.gz.anno.tsv	GSM1092651	characteristics_ch1_cell.type	endotheli(um|al)	Vein Endothelial Cell	endothelial	Human Umbilical Vein Endothelial Cells (HUVECs)	in situ oligonucleotide	[HuGene-1_1-st] Affymetrix Human Gene 1.1 ST Array [CDF: Brainarray Entrez gene CDF v14.1, hugene11stv1hsentrezg]
GPL15640	GSE44856	GSE44856_series_matrix.txt.gz.anno.tsv	GSM1092653	characteristics_ch1_cell.type	endotheli(um|al)	Vein Endothelial Cell	endothelial	Human Umbilical Vein Endothelial Cells (HUVECs)	in situ oligonucleotide	[HuGene-1_1-st] Affymetrix Human Gene 1.1 ST Array [CDF: Brainarray Entrez gene CDF v14.1, hugene11stv1hsentrezg]
GPL16239	GSE41999	GSE41999_series_matrix.txt.gz.anno.tsv	GSM1030362	characteristics_ch1_cell.type	\bcd4((pos)|\+)?.*cd25((pos)|\+)?(?!neg)(?!-)	CD4+CD25high	Tregs	CD4+CD25high T cells	in situ oligonucleotide	[HuGene-1_0-st] Affymetrix Human Gene 1.0 ST Array [HuGene10stv1_Hs_ENTREZ, Brainarray v12.1.0]
GPL16239	GSE41999	GSE41999_series_matrix.txt.gz.anno.tsv	GSM1030368	characteristics_ch1_cell.type	\bcd4((pos)|\+)?.*cd25((pos)|\+)?(?!neg)(?!-)	CD4+CD25high	Tregs	CD4+CD25high T cells	in situ oligonucleotide	[HuGene-1_0-st] Affymetrix Human Gene 1.0 ST Array [HuGene10stv1_Hs_ENTREZ, Brainarray v12.1.0]
GPL16239	GSE41999	GSE41999_series_matrix.txt.gz.anno.tsv	GSM1030363	characteristics_ch1_cell.type	\bcd4((pos)|\+)?.*cd25((pos)|\+)?(?!neg)(?!-)	CD4+CD25high	Tregs	CD4+CD25high T cells	in situ oligonucleotide	[HuGene-1_0-st] Affymetrix Human Gene 1.0 ST Array [HuGene10stv1_Hs_ENTREZ, Brainarray v12.1.0]
GPL16239	GSE41999	GSE41999_series_matrix.txt.gz.anno.tsv	GSM1030366	characteristics_ch1_cell.type	cd4((pos)|\+)	CD4+CD25-	CD4 T cells	CD4+CD25- T cells	in situ oligonucleotide	[HuGene-1_0-st] Affymetrix Human Gene 1.0 ST Array [HuGene10stv1_Hs_ENTREZ, Brainarray v12.1.0]
GPL16239	GSE41999	GSE41999_series_matrix.txt.gz.anno.tsv	GSM1030369	characteristics_ch1_cell.type	\bcd4((pos)|\+)?.*cd25((pos)|\+)?(?!neg)(?!-)	CD4+CD25high	Tregs	CD4+CD25high T cells	in situ oligonucleotide	[HuGene-1_0-st] Affymetrix Human Gene 1.0 ST Array [HuGene10stv1_Hs_ENTREZ, Brainarray v12.1.0]
GPL16239	GSE41999	GSE41999_series_matrix.txt.gz.anno.tsv	GSM1030367	characteristics_ch1_cell.type	\bcd4((pos)|\+)?.*cd25((pos)|\+)?(?!neg)(?!-)	CD4+CD25high	Tregs	CD4+CD25high T cells	in situ oligonucleotide	[HuGene-1_0-st] Affymetrix Human Gene 1.0 ST Array [HuGene10stv1_Hs_ENTREZ, Brainarray v12.1.0]
GPL16239	GSE41999	GSE41999_series_matrix.txt.gz.anno.tsv	GSM1030361	characteristics_ch1_cell.type	\bcd4((pos)|\+)?.*cd25((pos)|\+)?(?!neg)(?!-)	CD4+CD25high	Tregs	CD4+CD25high T cells	in situ oligonucleotide	[HuGene-1_0-st] Affymetrix Human Gene 1.0 ST Array [HuGene10stv1_Hs_ENTREZ, Brainarray v12.1.0]
GPL16239	GSE41999	GSE41999_series_matrix.txt.gz.anno.tsv	GSM1030364	characteristics_ch1_cell.type	cd4((pos)|\+)	CD4+CD25-	CD4 T cells	CD4+CD25- T cells	in situ oligonucleotide	[HuGene-1_0-st] Affymetrix Human Gene 1.0 ST Array [HuGene10stv1_Hs_ENTREZ, Brainarray v12.1.0]
GPL16239	GSE41999	GSE41999_series_matrix.txt.gz.anno.tsv	GSM1030365	characteristics_ch1_cell.type	cd4((pos)|\+)	CD4+CD25-	CD4 T cells	CD4+CD25- T cells	in situ oligonucleotide	[HuGene-1_0-st] Affymetrix Human Gene 1.0 ST Array [HuGene10stv1_Hs_ENTREZ, Brainarray v12.1.0]
GPL16239	GSE41999	GSE41999_series_matrix.txt.gz.anno.tsv	GSM1030358	characteristics_ch1_cell.type	cd4((pos)|\+)	CD4+CD25-	CD4 T cells	CD4+CD25- T cells	in situ oligonucleotide	[HuGene-1_0-st] Affymetrix Human Gene 1.0 ST Array [HuGene10stv1_Hs_ENTREZ, Brainarray v12.1.0]
GPL16239	GSE41999	GSE41999_series_matrix.txt.gz.anno.tsv	GSM1030360	characteristics_ch1_cell.type	cd4((pos)|\+)	CD4+CD25-	CD4 T cells	CD4+CD25- T cells	in situ oligonucleotide	[HuGene-1_0-st] Affymetrix Human Gene 1.0 ST Array [HuGene10stv1_Hs_ENTREZ, Brainarray v12.1.0]
GPL16239	GSE41999	GSE41999_series_matrix.txt.gz.anno.tsv	GSM1030359	characteristics_ch1_cell.type	cd4((pos)|\+)	CD4+CD25-	CD4 T cells	CD4+CD25- T cells	in situ oligonucleotide	[HuGene-1_0-st] Affymetrix Human Gene 1.0 ST Array [HuGene10stv1_Hs_ENTREZ, Brainarray v12.1.0]
GPL16268	GSE71370	GSE71370_series_matrix.txt.gz.anno.tsv	GSM1833144	characteristics_ch1_cell.type	\bcd14((pos)|\+)?\b	CD14+ mon	Monocytes	CD14+ monocyte	in situ oligonucleotide	[HG-U133_Plus_2] Affymetrix Human Genome U133 Plus 2.0 Array [CDF: Brainarray ENSG Version 16]
GPL16268	GSE43510	GSE43510_series_matrix.txt.gz.anno.tsv	GSM1064629	characteristics_ch1_cell.type	\bB.?cell	arge B-cell lymp	B cells	diffuse large B-cell lymphoma (DLBCL) cells	in situ oligonucleotide	[HG-U133_Plus_2] Affymetrix Human Genome U133 Plus 2.0 Array [CDF: Brainarray ENSG Version 16]
GPL16268	GSE43510	GSE43510_series_matrix.txt.gz.anno.tsv	GSM1064638	characteristics_ch1_cell.type	\bB.?cell	arge B-cell lymp	B cells	diffuse large B-cell lymphoma (DLBCL) cells	in situ oligonucleotide	[HG-U133_Plus_2] Affymetrix Human Genome U133 Plus 2.0 Array [CDF: Brainarray ENSG Version 16]
GPL16268	GSE43510	GSE43510_series_matrix.txt.gz.anno.tsv	GSM1064606	characteristics_ch1_cell.type	\bB.?cell	arge B-cell lymp	B cells	diffuse large B-cell lymphoma (DLBCL) cells	in situ oligonucleotide	[HG-U133_Plus_2] Affymetrix Human Genome U133 Plus 2.0 Array [CDF: Brainarray ENSG Version 16]
GPL16268	GSE43510	GSE43510_series_matrix.txt.gz.anno.tsv	GSM1064646	characteristics_ch1_cell.type	\bB.?cell	arge B-cell lymp	B cells	diffuse large B-cell lymphoma (DLBCL) cells	in situ oligonucleotide	[HG-U133_Plus_2] Affymetrix Human Genome U133 Plus 2.0 Array [CDF: Brainarray ENSG Version 16]
GPL16268	GSE71370	GSE71370_series_matrix.txt.gz.anno.tsv	GSM1833141	characteristics_ch1_cell.type	\bcd14((pos)|\+)?\b	CD14+ mon	Monocytes	CD14+ monocyte	in situ oligonucleotide	[HG-U133_Plus_2] Affymetrix Human Genome U133 Plus 2.0 Array [CDF: Brainarray ENSG Version 16]
GPL16268	GSE51540	GSE51540_series_matrix.txt.gz.anno.tsv	GSM1247615	characteristics_ch1_cell.type	\bTh17(_|-|\b)(?!neg)	Th17	Th17 cells	Th17	in situ oligonucleotide	[HG-U133_Plus_2] Affymetrix Human Genome U133 Plus 2.0 Array [CDF: Brainarray ENSG Version 16]
GPL16268	GSE71370	GSE71370_series_matrix.txt.gz.anno.tsv	GSM1833145	characteristics_ch1_cell.type	\bcd14((pos)|\+)?\b	CD14+ mon	Monocytes	CD14+ monocyte	in situ oligonucleotide	[HG-U133_Plus_2] Affymetrix Human Genome U133 Plus 2.0 Array [CDF: Brainarray ENSG Version 16]
GPL16268	GSE71370	GSE71370_series_matrix.txt.gz.anno.tsv	GSM1833142	characteristics_ch1_cell.type	\bcd14((pos)|\+)?\b	CD14+ mon	Monocytes	CD14+ monocyte	in situ oligonucleotide	[HG-U133_Plus_2] Affymetrix Human Genome U133 Plus 2.0 Array [CDF: Brainarray ENSG Version 16]
GPL16268	GSE43510	GSE43510_series_matrix.txt.gz.anno.tsv	GSM1064625	characteristics_ch1_cell.type	\bB.?cell	arge B-cell lymp	B cells	diffuse large B-cell lymphoma (DLBCL) cells	in situ oligonucleotide	[HG-U133_Plus_2] Affymetrix Human Genome U133 Plus 2.0 Array [CDF: Brainarray ENSG Version 16]
GPL16268	GSE43510	GSE43510_series_matrix.txt.gz.anno.tsv	GSM1064628	characteristics_ch1_cell.type	\bB.?cell	arge B-cell lymp	B cells	diffuse large B-cell lymphoma (DLBCL) cells	in situ oligonucleotide	[HG-U133_Plus_2] Affymetrix Human Genome U133 Plus 2.0 Array [CDF: Brainarray ENSG Version 16]
GPL16268	GSE71370	GSE71370_series_matrix.txt.gz.anno.tsv	GSM1833140	characteristics_ch1_cell.type	\bcd14((pos)|\+)?\b	CD14+ mon	Monocytes	CD14+ monocyte	in situ oligonucleotide	[HG-U133_Plus_2] Affymetrix Human Genome U133 Plus 2.0 Array [CDF: Brainarray ENSG Version 16]
GPL16268	GSE51540	GSE51540_series_matrix.txt.gz.anno.tsv	GSM1247616	characteristics_ch1_cell.type	\bTh17(_|-|\b)(?!neg)	Th17	Th17 cells	Th17	in situ oligonucleotide	[HG-U133_Plus_2] Affymetrix Human Genome U133 Plus 2.0 Array [CDF: Brainarray ENSG Version 16]
GPL16268	GSE71370	GSE71370_series_matrix.txt.gz.anno.tsv	GSM1833143	characteristics_ch1_cell.type	\bcd14((pos)|\+)?\b	CD14+ mon	Monocytes	CD14+ monocyte	in situ oligonucleotide	[HG-U133_Plus_2] Affymetrix Human Genome U133 Plus 2.0 Array [CDF: Brainarray ENSG Version 16]
GPL16268	GSE43510	GSE43510_series_matrix.txt.gz.anno.tsv	GSM1064637	characteristics_ch1_cell.type	\bB.?cell	arge B-cell lymp	B cells	diffuse large B-cell lymphoma (DLBCL) cells	in situ oligonucleotide	[HG-U133_Plus_2] Affymetrix Human Genome U133 Plus 2.0 Array [CDF: Brainarray ENSG Version 16]
GPL16268	GSE43510	GSE43510_series_matrix.txt.gz.anno.tsv	GSM1064631	characteristics_ch1_cell.type	\bB.?cell	arge B-cell lymp	B cells	diffuse large B-cell lymphoma (DLBCL) cells	in situ oligonucleotide	[HG-U133_Plus_2] Affymetrix Human Genome U133 Plus 2.0 Array [CDF: Brainarray ENSG Version 16]
GPL16268	GSE71370	GSE71370_series_matrix.txt.gz.anno.tsv	GSM1833160	characteristics_ch1_cell.type	\bcd14((pos)|\+)?\b	CD14+ mon	Monocytes	CD14+ monocyte	in situ oligonucleotide	[HG-U133_Plus_2] Affymetrix Human Genome U133 Plus 2.0 Array [CDF: Brainarray ENSG Version 16]
GPL16268	GSE43510	GSE43510_series_matrix.txt.gz.anno.tsv	GSM1064627	characteristics_ch1_cell.type	\bB.?cell	arge B-cell lymp	B cells	diffuse large B-cell lymphoma (DLBCL) cells	in situ oligonucleotide	[HG-U133_Plus_2] Affymetrix Human Genome U133 Plus 2.0 Array [CDF: Brainarray ENSG Version 16]
GPL16268	GSE43510	GSE43510_series_matrix.txt.gz.anno.tsv	GSM1064639	characteristics_ch1_cell.type	\bB.?cell	arge B-cell lymp	B cells	diffuse large B-cell lymphoma (DLBCL) cells	in situ oligonucleotide	[HG-U133_Plus_2] Affymetrix Human Genome U133 Plus 2.0 Array [CDF: Brainarray ENSG Version 16]
GPL16268	GSE43510	GSE43510_series_matrix.txt.gz.anno.tsv	GSM1064599	characteristics_ch1_cell.type	\bB.?cell	arge B-cell lymp	B cells	diffuse large B-cell lymphoma (DLBCL) cells	in situ oligonucleotide	[HG-U133_Plus_2] Affymetrix Human Genome U133 Plus 2.0 Array [CDF: Brainarray ENSG Version 16]
GPL16268	GSE51540	GSE51540_series_matrix.txt.gz.anno.tsv	GSM1247623	characteristics_ch1_cell.type	\bTh17(_|-|\b)(?!neg)	Th17	Th17 cells	Th17	in situ oligonucleotide	[HG-U133_Plus_2] Affymetrix Human Genome U133 Plus 2.0 Array [CDF: Brainarray ENSG Version 16]
GPL16268	GSE71370	GSE71370_series_matrix.txt.gz.anno.tsv	GSM1833161	characteristics_ch1_cell.type	\bcd14((pos)|\+)?\b	CD14+ mon	Monocytes	CD14+ monocyte	in situ oligonucleotide	[HG-U133_Plus_2] Affymetrix Human Genome U133 Plus 2.0 Array [CDF: Brainarray ENSG Version 16]
GPL16268	GSE71370	GSE71370_series_matrix.txt.gz.anno.tsv	GSM1833162	characteristics_ch1_cell.type	\bcd14((pos)|\+)?\b	CD14+ mon	Monocytes	CD14+ monocyte	in situ oligonucleotide	[HG-U133_Plus_2] Affymetrix Human Genome U133 Plus 2.0 Array [CDF: Brainarray ENSG Version 16]
GPL16268	GSE51540	GSE51540_series_matrix.txt.gz.anno.tsv	GSM1247618	characteristics_ch1_cell.type	\bTh17(_|-|\b)(?!neg)	Th17	Th17 cells	Th17	in situ oligonucleotide	[HG-U133_Plus_2] Affymetrix Human Genome U133 Plus 2.0 Array [CDF: Brainarray ENSG Version 16]
GPL16268	GSE71370	GSE71370_series_matrix.txt.gz.anno.tsv	GSM1833155	characteristics_ch1_cell.type	\bcd14((pos)|\+)?\b	CD14+ mon	Monocytes	CD14+ monocyte	in situ oligonucleotide	[HG-U133_Plus_2] Affymetrix Human Genome U133 Plus 2.0 Array [CDF: Brainarray ENSG Version 16]
GPL16268	GSE43510	GSE43510_series_matrix.txt.gz.anno.tsv	GSM1064600	characteristics_ch1_cell.type	\bB.?cell	arge B-cell lymp	B cells	diffuse large B-cell lymphoma (DLBCL) cells	in situ oligonucleotide	[HG-U133_Plus_2] Affymetrix Human Genome U133 Plus 2.0 Array [CDF: Brainarray ENSG Version 16]
GPL16268	GSE43510	GSE43510_series_matrix.txt.gz.anno.tsv	GSM1064598	characteristics_ch1_cell.type	\bB.?cell	arge B-cell lymp	B cells	diffuse large B-cell lymphoma (DLBCL) cells	in situ oligonucleotide	[HG-U133_Plus_2] Affymetrix Human Genome U133 Plus 2.0 Array [CDF: Brainarray ENSG Version 16]
GPL16268	GSE43510	GSE43510_series_matrix.txt.gz.anno.tsv	GSM1064636	characteristics_ch1_cell.type	\bB.?cell	arge B-cell lymp	B cells	diffuse large B-cell lymphoma (DLBCL) cells	in situ oligonucleotide	[HG-U133_Plus_2] Affymetrix Human Genome U133 Plus 2.0 Array [CDF: Brainarray ENSG Version 16]
GPL16268	GSE71370	GSE71370_series_matrix.txt.gz.anno.tsv	GSM1833159	characteristics_ch1_cell.type	\bcd14((pos)|\+)?\b	CD14+ mon	Monocytes	CD14+ monocyte	in situ oligonucleotide	[HG-U133_Plus_2] Affymetrix Human Genome U133 Plus 2.0 Array [CDF: Brainarray ENSG Version 16]
GPL16268	GSE71370	GSE71370_series_matrix.txt.gz.anno.tsv	GSM1833158	characteristics_ch1_cell.type	\bcd14((pos)|\+)?\b	CD14+ mon	Monocytes	CD14+ monocyte	in situ oligonucleotide	[HG-U133_Plus_2] Affymetrix Human Genome U133 Plus 2.0 Array [CDF: Brainarray ENSG Version 16]
GPL16268	GSE43510	GSE43510_series_matrix.txt.gz.anno.tsv	GSM1064640	characteristics_ch1_cell.type	\bB.?cell	arge B-cell lymp	B cells	diffuse large B-cell lymphoma (DLBCL) cells	in situ oligonucleotide	[HG-U133_Plus_2] Affymetrix Human Genome U133 Plus 2.0 Array [CDF: Brainarray ENSG Version 16]
GPL16268	GSE71370	GSE71370_series_matrix.txt.gz.anno.tsv	GSM1833146	characteristics_ch1_cell.type	\bcd14((pos)|\+)?\b	CD14+ mon	Monocytes	CD14+ monocyte	in situ oligonucleotide	[HG-U133_Plus_2] Affymetrix Human Genome U133 Plus 2.0 Array [CDF: Brainarray ENSG Version 16]
GPL16268	GSE43510	GSE43510_series_matrix.txt.gz.anno.tsv	GSM1064643	characteristics_ch1_cell.type	\bB.?cell	arge B-cell lymp	B cells	diffuse large B-cell lymphoma (DLBCL) cells	in situ oligonucleotide	[HG-U133_Plus_2] Affymetrix Human Genome U133 Plus 2.0 Array [CDF: Brainarray ENSG Version 16]
GPL16268	GSE43510	GSE43510_series_matrix.txt.gz.anno.tsv	GSM1064630	characteristics_ch1_cell.type	\bB.?cell	arge B-cell lymp	B cells	diffuse large B-cell lymphoma (DLBCL) cells	in situ oligonucleotide	[HG-U133_Plus_2] Affymetrix Human Genome U133 Plus 2.0 Array [CDF: Brainarray ENSG Version 16]
GPL16268	GSE43510	GSE43510_series_matrix.txt.gz.anno.tsv	GSM1064593	characteristics_ch1_cell.type	\bB.?cell	arge B-cell lymp	B cells	diffuse large B-cell lymphoma (DLBCL) cells	in situ oligonucleotide	[HG-U133_Plus_2] Affymetrix Human Genome U133 Plus 2.0 Array [CDF: Brainarray ENSG Version 16]
GPL16268	GSE43510	GSE43510_series_matrix.txt.gz.anno.tsv	GSM1064644	characteristics_ch1_cell.type	\bB.?cell	arge B-cell lymp	B cells	diffuse large B-cell lymphoma (DLBCL) cells	in situ oligonucleotide	[HG-U133_Plus_2] Affymetrix Human Genome U133 Plus 2.0 Array [CDF: Brainarray ENSG Version 16]
GPL16268	GSE43510	GSE43510_series_matrix.txt.gz.anno.tsv	GSM1064635	characteristics_ch1_cell.type	\bB.?cell	arge B-cell lymp	B cells	diffuse large B-cell lymphoma (DLBCL) cells	in situ oligonucleotide	[HG-U133_Plus_2] Affymetrix Human Genome U133 Plus 2.0 Array [CDF: Brainarray ENSG Version 16]
GPL16268	GSE43510	GSE43510_series_matrix.txt.gz.anno.tsv	GSM1064634	characteristics_ch1_cell.type	\bB.?cell	arge B-cell lymp	B cells	diffuse large B-cell lymphoma (DLBCL) cells	in situ oligonucleotide	[HG-U133_Plus_2] Affymetrix Human Genome U133 Plus 2.0 Array [CDF: Brainarray ENSG Version 16]
GPL16268	GSE43510	GSE43510_series_matrix.txt.gz.anno.tsv	GSM1064596	characteristics_ch1_cell.type	\bB.?cell	arge B-cell lymp	B cells	diffuse large B-cell lymphoma (DLBCL) cells	in situ oligonucleotide	[HG-U133_Plus_2] Affymetrix Human Genome U133 Plus 2.0 Array [CDF: Brainarray ENSG Version 16]
GPL16268	GSE43510	GSE43510_series_matrix.txt.gz.anno.tsv	GSM1064597	characteristics_ch1_cell.type	\bB.?cell	arge B-cell lymp	B cells	diffuse large B-cell lymphoma (DLBCL) cells	in situ oligonucleotide	[HG-U133_Plus_2] Affymetrix Human Genome U133 Plus 2.0 Array [CDF: Brainarray ENSG Version 16]
GPL16268	GSE71370	GSE71370_series_matrix.txt.gz.anno.tsv	GSM1833156	characteristics_ch1_cell.type	\bcd14((pos)|\+)?\b	CD14+ mon	Monocytes	CD14+ monocyte	in situ oligonucleotide	[HG-U133_Plus_2] Affymetrix Human Genome U133 Plus 2.0 Array [CDF: Brainarray ENSG Version 16]
GPL16268	GSE51540	GSE51540_series_matrix.txt.gz.anno.tsv	GSM1247617	characteristics_ch1_cell.type	\bTh17(_|-|\b)(?!neg)	Th17	Th17 cells	Th17	in situ oligonucleotide	[HG-U133_Plus_2] Affymetrix Human Genome U133 Plus 2.0 Array [CDF: Brainarray ENSG Version 16]
GPL16268	GSE43510	GSE43510_series_matrix.txt.gz.anno.tsv	GSM1064626	characteristics_ch1_cell.type	\bB.?cell	arge B-cell lymp	B cells	diffuse large B-cell lymphoma (DLBCL) cells	in situ oligonucleotide	[HG-U133_Plus_2] Affymetrix Human Genome U133 Plus 2.0 Array [CDF: Brainarray ENSG Version 16]
GPL16268	GSE43510	GSE43510_series_matrix.txt.gz.anno.tsv	GSM1064660	characteristics_ch1_cell.type	\bB.?cell	arge B-cell lymp	B cells	diffuse large B-cell lymphoma (DLBCL) cells	in situ oligonucleotide	[HG-U133_Plus_2] Affymetrix Human Genome U133 Plus 2.0 Array [CDF: Brainarray ENSG Version 16]
GPL16268	GSE43510	GSE43510_series_matrix.txt.gz.anno.tsv	GSM1064667	characteristics_ch1_cell.type	\bB.?cell	arge B-cell lymp	B cells	diffuse large B-cell lymphoma (DLBCL) cells	in situ oligonucleotide	[HG-U133_Plus_2] Affymetrix Human Genome U133 Plus 2.0 Array [CDF: Brainarray ENSG Version 16]
GPL16268	GSE43510	GSE43510_series_matrix.txt.gz.anno.tsv	GSM1064645	characteristics_ch1_cell.type	\bB.?cell	arge B-cell lymp	B cells	diffuse large B-cell lymphoma (DLBCL) cells	in situ oligonucleotide	[HG-U133_Plus_2] Affymetrix Human Genome U133 Plus 2.0 Array [CDF: Brainarray ENSG Version 16]
GPL16268	GSE51540	GSE51540_series_matrix.txt.gz.anno.tsv	GSM1247620	characteristics_ch1_cell.type	\bTh17(_|-|\b)(?!neg)	Th17	Th17 cells	Th17	in situ oligonucleotide	[HG-U133_Plus_2] Affymetrix Human Genome U133 Plus 2.0 Array [CDF: Brainarray ENSG Version 16]
GPL16268	GSE51540	GSE51540_series_matrix.txt.gz.anno.tsv	GSM1247622	characteristics_ch1_cell.type	\bTh17(_|-|\b)(?!neg)	Th17	Th17 cells	Th17	in situ oligonucleotide	[HG-U133_Plus_2] Affymetrix Human Genome U133 Plus 2.0 Array [CDF: Brainarray ENSG Version 16]
GPL16268	GSE51540	GSE51540_series_matrix.txt.gz.anno.tsv	GSM1247614	characteristics_ch1_cell.type	\bTh17(_|-|\b)(?!neg)	Th17	Th17 cells	Th17	in situ oligonucleotide	[HG-U133_Plus_2] Affymetrix Human Genome U133 Plus 2.0 Array [CDF: Brainarray ENSG Version 16]
GPL16268	GSE43510	GSE43510_series_matrix.txt.gz.anno.tsv	GSM1064633	characteristics_ch1_cell.type	\bB.?cell	arge B-cell lymp	B cells	diffuse large B-cell lymphoma (DLBCL) cells	in situ oligonucleotide	[HG-U133_Plus_2] Affymetrix Human Genome U133 Plus 2.0 Array [CDF: Brainarray ENSG Version 16]
GPL16268	GSE43510	GSE43510_series_matrix.txt.gz.anno.tsv	GSM1064621	characteristics_ch1_cell.type	\bB.?cell	arge B-cell lymp	B cells	diffuse large B-cell lymphoma (DLBCL) cells	in situ oligonucleotide	[HG-U133_Plus_2] Affymetrix Human Genome U133 Plus 2.0 Array [CDF: Brainarray ENSG Version 16]
GPL16268	GSE43510	GSE43510_series_matrix.txt.gz.anno.tsv	GSM1064654	characteristics_ch1_cell.type	\bB.?cell	arge B-cell lymp	B cells	diffuse large B-cell lymphoma (DLBCL) cells	in situ oligonucleotide	[HG-U133_Plus_2] Affymetrix Human Genome U133 Plus 2.0 Array [CDF: Brainarray ENSG Version 16]
GPL16268	GSE43510	GSE43510_series_matrix.txt.gz.anno.tsv	GSM1064623	characteristics_ch1_cell.type	\bB.?cell	arge B-cell lymp	B cells	diffuse large B-cell lymphoma (DLBCL) cells	in situ oligonucleotide	[HG-U133_Plus_2] Affymetrix Human Genome U133 Plus 2.0 Array [CDF: Brainarray ENSG Version 16]
GPL16268	GSE51540	GSE51540_series_matrix.txt.gz.anno.tsv	GSM1247624	characteristics_ch1_cell.type	\bTh17(_|-|\b)(?!neg)	Th17	Th17 cells	Th17	in situ oligonucleotide	[HG-U133_Plus_2] Affymetrix Human Genome U133 Plus 2.0 Array [CDF: Brainarray ENSG Version 16]
GPL16268	GSE71370	GSE71370_series_matrix.txt.gz.anno.tsv	GSM1833147	characteristics_ch1_cell.type	\bcd14((pos)|\+)?\b	CD14+ mon	Monocytes	CD14+ monocyte	in situ oligonucleotide	[HG-U133_Plus_2] Affymetrix Human Genome U133 Plus 2.0 Array [CDF: Brainarray ENSG Version 16]
GPL16268	GSE43510	GSE43510_series_matrix.txt.gz.anno.tsv	GSM1064648	characteristics_ch1_cell.type	\bB.?cell	arge B-cell lymp	B cells	diffuse large B-cell lymphoma (DLBCL) cells	in situ oligonucleotide	[HG-U133_Plus_2] Affymetrix Human Genome U133 Plus 2.0 Array [CDF: Brainarray ENSG Version 16]
GPL16268	GSE71370	GSE71370_series_matrix.txt.gz.anno.tsv	GSM1833157	characteristics_ch1_cell.type	\bcd14((pos)|\+)?\b	CD14+ mon	Monocytes	CD14+ monocyte	in situ oligonucleotide	[HG-U133_Plus_2] Affymetrix Human Genome U133 Plus 2.0 Array [CDF: Brainarray ENSG Version 16]
GPL16268	GSE43510	GSE43510_series_matrix.txt.gz.anno.tsv	GSM1064659	characteristics_ch1_cell.type	\bB.?cell	arge B-cell lymp	B cells	diffuse large B-cell lymphoma (DLBCL) cells	in situ oligonucleotide	[HG-U133_Plus_2] Affymetrix Human Genome U133 Plus 2.0 Array [CDF: Brainarray ENSG Version 16]
GPL16268	GSE43510	GSE43510_series_matrix.txt.gz.anno.tsv	GSM1064666	characteristics_ch1_cell.type	\bB.?cell	arge B-cell lymp	B cells	diffuse large B-cell lymphoma (DLBCL) cells	in situ oligonucleotide	[HG-U133_Plus_2] Affymetrix Human Genome U133 Plus 2.0 Array [CDF: Brainarray ENSG Version 16]
GPL16268	GSE71370	GSE71370_series_matrix.txt.gz.anno.tsv	GSM1833163	characteristics_ch1_cell.type	\bcd14((pos)|\+)?\b	CD14+ mon	Monocytes	CD14+ monocyte	in situ oligonucleotide	[HG-U133_Plus_2] Affymetrix Human Genome U133 Plus 2.0 Array [CDF: Brainarray ENSG Version 16]
GPL16268	GSE71370	GSE71370_series_matrix.txt.gz.anno.tsv	GSM1833164	characteristics_ch1_cell.type	\bcd14((pos)|\+)?\b	CD14+ mon	Monocytes	CD14+ monocyte	in situ oligonucleotide	[HG-U133_Plus_2] Affymetrix Human Genome U133 Plus 2.0 Array [CDF: Brainarray ENSG Version 16]
GPL16268	GSE71370	GSE71370_series_matrix.txt.gz.anno.tsv	GSM1833165	characteristics_ch1_cell.type	\bcd14((pos)|\+)?\b	CD14+ mon	Monocytes	CD14+ monocyte	in situ oligonucleotide	[HG-U133_Plus_2] Affymetrix Human Genome U133 Plus 2.0 Array [CDF: Brainarray ENSG Version 16]
GPL16268	GSE43510	GSE43510_series_matrix.txt.gz.anno.tsv	GSM1064647	characteristics_ch1_cell.type	\bB.?cell	arge B-cell lymp	B cells	diffuse large B-cell lymphoma (DLBCL) cells	in situ oligonucleotide	[HG-U133_Plus_2] Affymetrix Human Genome U133 Plus 2.0 Array [CDF: Brainarray ENSG Version 16]
GPL16268	GSE43510	GSE43510_series_matrix.txt.gz.anno.tsv	GSM1064594	characteristics_ch1_cell.type	\bB.?cell	arge B-cell lymp	B cells	diffuse large B-cell lymphoma (DLBCL) cells	in situ oligonucleotide	[HG-U133_Plus_2] Affymetrix Human Genome U133 Plus 2.0 Array [CDF: Brainarray ENSG Version 16]
GPL16268	GSE43510	GSE43510_series_matrix.txt.gz.anno.tsv	GSM1064595	characteristics_ch1_cell.type	\bB.?cell	arge B-cell lymp	B cells	diffuse large B-cell lymphoma (DLBCL) cells	in situ oligonucleotide	[HG-U133_Plus_2] Affymetrix Human Genome U133 Plus 2.0 Array [CDF: Brainarray ENSG Version 16]
GPL16268	GSE43510	GSE43510_series_matrix.txt.gz.anno.tsv	GSM1064617	characteristics_ch1_cell.type	\bB.?cell	arge B-cell lymp	B cells	diffuse large B-cell lymphoma (DLBCL) cells	in situ oligonucleotide	[HG-U133_Plus_2] Affymetrix Human Genome U133 Plus 2.0 Array [CDF: Brainarray ENSG Version 16]
GPL16268	GSE51540	GSE51540_series_matrix.txt.gz.anno.tsv	GSM1247631	characteristics_ch1_cell.type	\bTh17(_|-|\b)(?!neg)	Th17	Th17 cells	Th17	in situ oligonucleotide	[HG-U133_Plus_2] Affymetrix Human Genome U133 Plus 2.0 Array [CDF: Brainarray ENSG Version 16]
GPL16268	GSE43510	GSE43510_series_matrix.txt.gz.anno.tsv	GSM1064607	characteristics_ch1_cell.type	\bB.?cell	arge B-cell lymp	B cells	diffuse large B-cell lymphoma (DLBCL) cells	in situ oligonucleotide	[HG-U133_Plus_2] Affymetrix Human Genome U133 Plus 2.0 Array [CDF: Brainarray ENSG Version 16]
GPL16268	GSE43510	GSE43510_series_matrix.txt.gz.anno.tsv	GSM1064656	characteristics_ch1_cell.type	\bB.?cell	arge B-cell lymp	B cells	diffuse large B-cell lymphoma (DLBCL) cells	in situ oligonucleotide	[HG-U133_Plus_2] Affymetrix Human Genome U133 Plus 2.0 Array [CDF: Brainarray ENSG Version 16]
GPL16268	GSE43510	GSE43510_series_matrix.txt.gz.anno.tsv	GSM1064649	characteristics_ch1_cell.type	\bB.?cell	arge B-cell lymp	B cells	diffuse large B-cell lymphoma (DLBCL) cells	in situ oligonucleotide	[HG-U133_Plus_2] Affymetrix Human Genome U133 Plus 2.0 Array [CDF: Brainarray ENSG Version 16]
GPL16268	GSE71370	GSE71370_series_matrix.txt.gz.anno.tsv	GSM1833148	characteristics_ch1_cell.type	\bcd14((pos)|\+)?\b	CD14+ mon	Monocytes	CD14+ monocyte	in situ oligonucleotide	[HG-U133_Plus_2] Affymetrix Human Genome U133 Plus 2.0 Array [CDF: Brainarray ENSG Version 16]
GPL16268	GSE43510	GSE43510_series_matrix.txt.gz.anno.tsv	GSM1064641	characteristics_ch1_cell.type	\bB.?cell	arge B-cell lymp	B cells	diffuse large B-cell lymphoma (DLBCL) cells	in situ oligonucleotide	[HG-U133_Plus_2] Affymetrix Human Genome U133 Plus 2.0 Array [CDF: Brainarray ENSG Version 16]
GPL16268	GSE43510	GSE43510_series_matrix.txt.gz.anno.tsv	GSM1064642	characteristics_ch1_cell.type	\bB.?cell	arge B-cell lymp	B cells	diffuse large B-cell lymphoma (DLBCL) cells	in situ oligonucleotide	[HG-U133_Plus_2] Affymetrix Human Genome U133 Plus 2.0 Array [CDF: Brainarray ENSG Version 16]
GPL16268	GSE43510	GSE43510_series_matrix.txt.gz.anno.tsv	GSM1064605	characteristics_ch1_cell.type	\bB.?cell	arge B-cell lymp	B cells	diffuse large B-cell lymphoma (DLBCL) cells	in situ oligonucleotide	[HG-U133_Plus_2] Affymetrix Human Genome U133 Plus 2.0 Array [CDF: Brainarray ENSG Version 16]
GPL16268	GSE51540	GSE51540_series_matrix.txt.gz.anno.tsv	GSM1247621	characteristics_ch1_cell.type	\bTh17(_|-|\b)(?!neg)	Th17	Th17 cells	Th17	in situ oligonucleotide	[HG-U133_Plus_2] Affymetrix Human Genome U133 Plus 2.0 Array [CDF: Brainarray ENSG Version 16]
GPL16268	GSE43510	GSE43510_series_matrix.txt.gz.anno.tsv	GSM1064632	characteristics_ch1_cell.type	\bB.?cell	arge B-cell lymp	B cells	diffuse large B-cell lymphoma (DLBCL) cells	in situ oligonucleotide	[HG-U133_Plus_2] Affymetrix Human Genome U133 Plus 2.0 Array [CDF: Brainarray ENSG Version 16]
GPL16268	GSE43510	GSE43510_series_matrix.txt.gz.anno.tsv	GSM1064622	characteristics_ch1_cell.type	\bB.?cell	arge B-cell lymp	B cells	diffuse large B-cell lymphoma (DLBCL) cells	in situ oligonucleotide	[HG-U133_Plus_2] Affymetrix Human Genome U133 Plus 2.0 Array [CDF: Brainarray ENSG Version 16]
GPL16268	GSE71370	GSE71370_series_matrix.txt.gz.anno.tsv	GSM1833154	characteristics_ch1_cell.type	\bcd14((pos)|\+)?\b	CD14+ mon	Monocytes	CD14+ monocyte	in situ oligonucleotide	[HG-U133_Plus_2] Affymetrix Human Genome U133 Plus 2.0 Array [CDF: Brainarray ENSG Version 16]
GPL16268	GSE43510	GSE43510_series_matrix.txt.gz.anno.tsv	GSM1064619	characteristics_ch1_cell.type	\bB.?cell	arge B-cell lymp	B cells	diffuse large B-cell lymphoma (DLBCL) cells	in situ oligonucleotide	[HG-U133_Plus_2] Affymetrix Human Genome U133 Plus 2.0 Array [CDF: Brainarray ENSG Version 16]
GPL16268	GSE43510	GSE43510_series_matrix.txt.gz.anno.tsv	GSM1064618	characteristics_ch1_cell.type	\bB.?cell	arge B-cell lymp	B cells	diffuse large B-cell lymphoma (DLBCL) cells	in situ oligonucleotide	[HG-U133_Plus_2] Affymetrix Human Genome U133 Plus 2.0 Array [CDF: Brainarray ENSG Version 16]
GPL16268	GSE43510	GSE43510_series_matrix.txt.gz.anno.tsv	GSM1064655	characteristics_ch1_cell.type	\bB.?cell	arge B-cell lymp	B cells	diffuse large B-cell lymphoma (DLBCL) cells	in situ oligonucleotide	[HG-U133_Plus_2] Affymetrix Human Genome U133 Plus 2.0 Array [CDF: Brainarray ENSG Version 16]
GPL16268	GSE43510	GSE43510_series_matrix.txt.gz.anno.tsv	GSM1064616	characteristics_ch1_cell.type	\bB.?cell	arge B-cell lymp	B cells	diffuse large B-cell lymphoma (DLBCL) cells	in situ oligonucleotide	[HG-U133_Plus_2] Affymetrix Human Genome U133 Plus 2.0 Array [CDF: Brainarray ENSG Version 16]
GPL16268	GSE43510	GSE43510_series_matrix.txt.gz.anno.tsv	GSM1064624	characteristics_ch1_cell.type	\bB.?cell	arge B-cell lymp	B cells	diffuse large B-cell lymphoma (DLBCL) cells	in situ oligonucleotide	[HG-U133_Plus_2] Affymetrix Human Genome U133 Plus 2.0 Array [CDF: Brainarray ENSG Version 16]
GPL16268	GSE51540	GSE51540_series_matrix.txt.gz.anno.tsv	GSM1247625	characteristics_ch1_cell.type	\bTh17(_|-|\b)(?!neg)	Th17	Th17 cells	Th17	in situ oligonucleotide	[HG-U133_Plus_2] Affymetrix Human Genome U133 Plus 2.0 Array [CDF: Brainarray ENSG Version 16]
GPL16268	GSE43510	GSE43510_series_matrix.txt.gz.anno.tsv	GSM1064658	characteristics_ch1_cell.type	\bB.?cell	arge B-cell lymp	B cells	diffuse large B-cell lymphoma (DLBCL) cells	in situ oligonucleotide	[HG-U133_Plus_2] Affymetrix Human Genome U133 Plus 2.0 Array [CDF: Brainarray ENSG Version 16]
GPL16268	GSE43510	GSE43510_series_matrix.txt.gz.anno.tsv	GSM1064663	characteristics_ch1_cell.type	\bB.?cell	arge B-cell lymp	B cells	diffuse large B-cell lymphoma (DLBCL) cells	in situ oligonucleotide	[HG-U133_Plus_2] Affymetrix Human Genome U133 Plus 2.0 Array [CDF: Brainarray ENSG Version 16]
GPL16268	GSE43510	GSE43510_series_matrix.txt.gz.anno.tsv	GSM1064665	characteristics_ch1_cell.type	\bB.?cell	arge B-cell lymp	B cells	diffuse large B-cell lymphoma (DLBCL) cells	in situ oligonucleotide	[HG-U133_Plus_2] Affymetrix Human Genome U133 Plus 2.0 Array [CDF: Brainarray ENSG Version 16]
GPL16268	GSE43510	GSE43510_series_matrix.txt.gz.anno.tsv	GSM1064662	characteristics_ch1_cell.type	\bB.?cell	arge B-cell lymp	B cells	diffuse large B-cell lymphoma (DLBCL) cells	in situ oligonucleotide	[HG-U133_Plus_2] Affymetrix Human Genome U133 Plus 2.0 Array [CDF: Brainarray ENSG Version 16]
GPL16268	GSE43510	GSE43510_series_matrix.txt.gz.anno.tsv	GSM1064661	characteristics_ch1_cell.type	\bB.?cell	arge B-cell lymp	B cells	diffuse large B-cell lymphoma (DLBCL) cells	in situ oligonucleotide	[HG-U133_Plus_2] Affymetrix Human Genome U133 Plus 2.0 Array [CDF: Brainarray ENSG Version 16]
GPL16268	GSE51540	GSE51540_series_matrix.txt.gz.anno.tsv	GSM1247627	characteristics_ch1_cell.type	\bTh17(_|-|\b)(?!neg)	Th17	Th17 cells	Th17	in situ oligonucleotide	[HG-U133_Plus_2] Affymetrix Human Genome U133 Plus 2.0 Array [CDF: Brainarray ENSG Version 16]
GPL16268	GSE43510	GSE43510_series_matrix.txt.gz.anno.tsv	GSM1064620	characteristics_ch1_cell.type	\bB.?cell	arge B-cell lymp	B cells	diffuse large B-cell lymphoma (DLBCL) cells	in situ oligonucleotide	[HG-U133_Plus_2] Affymetrix Human Genome U133 Plus 2.0 Array [CDF: Brainarray ENSG Version 16]
GPL16268	GSE71370	GSE71370_series_matrix.txt.gz.anno.tsv	GSM1833152	characteristics_ch1_cell.type	\bcd14((pos)|\+)?\b	CD14+ mon	Monocytes	CD14+ monocyte	in situ oligonucleotide	[HG-U133_Plus_2] Affymetrix Human Genome U133 Plus 2.0 Array [CDF: Brainarray ENSG Version 16]
GPL16268	GSE71370	GSE71370_series_matrix.txt.gz.anno.tsv	GSM1833153	characteristics_ch1_cell.type	\bcd14((pos)|\+)?\b	CD14+ mon	Monocytes	CD14+ monocyte	in situ oligonucleotide	[HG-U133_Plus_2] Affymetrix Human Genome U133 Plus 2.0 Array [CDF: Brainarray ENSG Version 16]
GPL16268	GSE43510	GSE43510_series_matrix.txt.gz.anno.tsv	GSM1064653	characteristics_ch1_cell.type	\bB.?cell	arge B-cell lymp	B cells	diffuse large B-cell lymphoma (DLBCL) cells	in situ oligonucleotide	[HG-U133_Plus_2] Affymetrix Human Genome U133 Plus 2.0 Array [CDF: Brainarray ENSG Version 16]
GPL16268	GSE43510	GSE43510_series_matrix.txt.gz.anno.tsv	GSM1064614	characteristics_ch1_cell.type	\bB.?cell	arge B-cell lymp	B cells	diffuse large B-cell lymphoma (DLBCL) cells	in situ oligonucleotide	[HG-U133_Plus_2] Affymetrix Human Genome U133 Plus 2.0 Array [CDF: Brainarray ENSG Version 16]
GPL16268	GSE51540	GSE51540_series_matrix.txt.gz.anno.tsv	GSM1247630	characteristics_ch1_cell.type	\bTh17(_|-|\b)(?!neg)	Th17	Th17 cells	Th17	in situ oligonucleotide	[HG-U133_Plus_2] Affymetrix Human Genome U133 Plus 2.0 Array [CDF: Brainarray ENSG Version 16]
GPL16268	GSE43510	GSE43510_series_matrix.txt.gz.anno.tsv	GSM1064657	characteristics_ch1_cell.type	\bB.?cell	arge B-cell lymp	B cells	diffuse large B-cell lymphoma (DLBCL) cells	in situ oligonucleotide	[HG-U133_Plus_2] Affymetrix Human Genome U133 Plus 2.0 Array [CDF: Brainarray ENSG Version 16]
GPL16268	GSE51540	GSE51540_series_matrix.txt.gz.anno.tsv	GSM1247626	characteristics_ch1_cell.type	\bTh17(_|-|\b)(?!neg)	Th17	Th17 cells	Th17	in situ oligonucleotide	[HG-U133_Plus_2] Affymetrix Human Genome U133 Plus 2.0 Array [CDF: Brainarray ENSG Version 16]
GPL16268	GSE43510	GSE43510_series_matrix.txt.gz.anno.tsv	GSM1064601	characteristics_ch1_cell.type	\bB.?cell	arge B-cell lymp	B cells	diffuse large B-cell lymphoma (DLBCL) cells	in situ oligonucleotide	[HG-U133_Plus_2] Affymetrix Human Genome U133 Plus 2.0 Array [CDF: Brainarray ENSG Version 16]
GPL16268	GSE51540	GSE51540_series_matrix.txt.gz.anno.tsv	GSM1247619	characteristics_ch1_cell.type	\bTh17(_|-|\b)(?!neg)	Th17	Th17 cells	Th17	in situ oligonucleotide	[HG-U133_Plus_2] Affymetrix Human Genome U133 Plus 2.0 Array [CDF: Brainarray ENSG Version 16]
GPL16268	GSE43510	GSE43510_series_matrix.txt.gz.anno.tsv	GSM1064604	characteristics_ch1_cell.type	\bB.?cell	arge B-cell lymp	B cells	diffuse large B-cell lymphoma (DLBCL) cells	in situ oligonucleotide	[HG-U133_Plus_2] Affymetrix Human Genome U133 Plus 2.0 Array [CDF: Brainarray ENSG Version 16]
GPL16268	GSE43510	GSE43510_series_matrix.txt.gz.anno.tsv	GSM1064603	characteristics_ch1_cell.type	\bB.?cell	arge B-cell lymp	B cells	diffuse large B-cell lymphoma (DLBCL) cells	in situ oligonucleotide	[HG-U133_Plus_2] Affymetrix Human Genome U133 Plus 2.0 Array [CDF: Brainarray ENSG Version 16]
GPL16268	GSE43510	GSE43510_series_matrix.txt.gz.anno.tsv	GSM1064652	characteristics_ch1_cell.type	\bB.?cell	arge B-cell lymp	B cells	diffuse large B-cell lymphoma (DLBCL) cells	in situ oligonucleotide	[HG-U133_Plus_2] Affymetrix Human Genome U133 Plus 2.0 Array [CDF: Brainarray ENSG Version 16]
GPL16268	GSE71370	GSE71370_series_matrix.txt.gz.anno.tsv	GSM1833151	characteristics_ch1_cell.type	\bcd14((pos)|\+)?\b	CD14+ mon	Monocytes	CD14+ monocyte	in situ oligonucleotide	[HG-U133_Plus_2] Affymetrix Human Genome U133 Plus 2.0 Array [CDF: Brainarray ENSG Version 16]
GPL16268	GSE51540	GSE51540_series_matrix.txt.gz.anno.tsv	GSM1247628	characteristics_ch1_cell.type	\bTh17(_|-|\b)(?!neg)	Th17	Th17 cells	Th17	in situ oligonucleotide	[HG-U133_Plus_2] Affymetrix Human Genome U133 Plus 2.0 Array [CDF: Brainarray ENSG Version 16]
GPL16268	GSE51540	GSE51540_series_matrix.txt.gz.anno.tsv	GSM1247629	characteristics_ch1_cell.type	\bTh17(_|-|\b)(?!neg)	Th17	Th17 cells	Th17	in situ oligonucleotide	[HG-U133_Plus_2] Affymetrix Human Genome U133 Plus 2.0 Array [CDF: Brainarray ENSG Version 16]
GPL16268	GSE43510	GSE43510_series_matrix.txt.gz.anno.tsv	GSM1064608	characteristics_ch1_cell.type	\bB.?cell	arge B-cell lymp	B cells	diffuse large B-cell lymphoma (DLBCL) cells	in situ oligonucleotide	[HG-U133_Plus_2] Affymetrix Human Genome U133 Plus 2.0 Array [CDF: Brainarray ENSG Version 16]
GPL16268	GSE71370	GSE71370_series_matrix.txt.gz.anno.tsv	GSM1833149	characteristics_ch1_cell.type	\bcd14((pos)|\+)?\b	CD14+ mon	Monocytes	CD14+ monocyte	in situ oligonucleotide	[HG-U133_Plus_2] Affymetrix Human Genome U133 Plus 2.0 Array [CDF: Brainarray ENSG Version 16]
GPL16268	GSE43510	GSE43510_series_matrix.txt.gz.anno.tsv	GSM1064650	characteristics_ch1_cell.type	\bB.?cell	arge B-cell lymp	B cells	diffuse large B-cell lymphoma (DLBCL) cells	in situ oligonucleotide	[HG-U133_Plus_2] Affymetrix Human Genome U133 Plus 2.0 Array [CDF: Brainarray ENSG Version 16]
GPL16268	GSE43510	GSE43510_series_matrix.txt.gz.anno.tsv	GSM1064615	characteristics_ch1_cell.type	\bB.?cell	arge B-cell lymp	B cells	diffuse large B-cell lymphoma (DLBCL) cells	in situ oligonucleotide	[HG-U133_Plus_2] Affymetrix Human Genome U133 Plus 2.0 Array [CDF: Brainarray ENSG Version 16]
GPL16268	GSE71370	GSE71370_series_matrix.txt.gz.anno.tsv	GSM1833150	characteristics_ch1_cell.type	\bcd14((pos)|\+)?\b	CD14+ mon	Monocytes	CD14+ monocyte	in situ oligonucleotide	[HG-U133_Plus_2] Affymetrix Human Genome U133 Plus 2.0 Array [CDF: Brainarray ENSG Version 16]
GPL16268	GSE43510	GSE43510_series_matrix.txt.gz.anno.tsv	GSM1064611	characteristics_ch1_cell.type	\bB.?cell	arge B-cell lymp	B cells	diffuse large B-cell lymphoma (DLBCL) cells	in situ oligonucleotide	[HG-U133_Plus_2] Affymetrix Human Genome U133 Plus 2.0 Array [CDF: Brainarray ENSG Version 16]
GPL16268	GSE43510	GSE43510_series_matrix.txt.gz.anno.tsv	GSM1064612	characteristics_ch1_cell.type	\bB.?cell	arge B-cell lymp	B cells	diffuse large B-cell lymphoma (DLBCL) cells	in situ oligonucleotide	[HG-U133_Plus_2] Affymetrix Human Genome U133 Plus 2.0 Array [CDF: Brainarray ENSG Version 16]
GPL16268	GSE43510	GSE43510_series_matrix.txt.gz.anno.tsv	GSM1064664	characteristics_ch1_cell.type	\bB.?cell	arge B-cell lymp	B cells	diffuse large B-cell lymphoma (DLBCL) cells	in situ oligonucleotide	[HG-U133_Plus_2] Affymetrix Human Genome U133 Plus 2.0 Array [CDF: Brainarray ENSG Version 16]
GPL16268	GSE43510	GSE43510_series_matrix.txt.gz.anno.tsv	GSM1064613	characteristics_ch1_cell.type	\bB.?cell	arge B-cell lymp	B cells	diffuse large B-cell lymphoma (DLBCL) cells	in situ oligonucleotide	[HG-U133_Plus_2] Affymetrix Human Genome U133 Plus 2.0 Array [CDF: Brainarray ENSG Version 16]
GPL16268	GSE43510	GSE43510_series_matrix.txt.gz.anno.tsv	GSM1064651	characteristics_ch1_cell.type	\bB.?cell	arge B-cell lymp	B cells	diffuse large B-cell lymphoma (DLBCL) cells	in situ oligonucleotide	[HG-U133_Plus_2] Affymetrix Human Genome U133 Plus 2.0 Array [CDF: Brainarray ENSG Version 16]
GPL16268	GSE43510	GSE43510_series_matrix.txt.gz.anno.tsv	GSM1064609	characteristics_ch1_cell.type	\bB.?cell	arge B-cell lymp	B cells	diffuse large B-cell lymphoma (DLBCL) cells	in situ oligonucleotide	[HG-U133_Plus_2] Affymetrix Human Genome U133 Plus 2.0 Array [CDF: Brainarray ENSG Version 16]
GPL16268	GSE43510	GSE43510_series_matrix.txt.gz.anno.tsv	GSM1064602	characteristics_ch1_cell.type	\bB.?cell	arge B-cell lymp	B cells	diffuse large B-cell lymphoma (DLBCL) cells	in situ oligonucleotide	[HG-U133_Plus_2] Affymetrix Human Genome U133 Plus 2.0 Array [CDF: Brainarray ENSG Version 16]
GPL16268	GSE43510	GSE43510_series_matrix.txt.gz.anno.tsv	GSM1064610	characteristics_ch1_cell.type	\bB.?cell	arge B-cell lymp	B cells	diffuse large B-cell lymphoma (DLBCL) cells	in situ oligonucleotide	[HG-U133_Plus_2] Affymetrix Human Genome U133 Plus 2.0 Array [CDF: Brainarray ENSG Version 16]
GPL16273	GSE42216	GSE42216_series_matrix.txt.gz.anno.tsv	GSM1035595	characteristics_ch1_cell.line	endotheli(um|al)	ular endothelial cell	endothelial	immortalized human microvascular endothelial cell line-1 (HMEC-1)	in situ oligonucleotide	[HG-U133_Plus_2] Affymetrix Human Genome U133 Plus 2.0 Array [CDF: Brainarray ENSG Version 15]
GPL16273	GSE42216	GSE42216_series_matrix.txt.gz.anno.tsv	GSM1035598	characteristics_ch1_cell.line	endotheli(um|al)	ular endothelial cell	endothelial	immortalized human microvascular endothelial cell line-1 (HMEC-1)	in situ oligonucleotide	[HG-U133_Plus_2] Affymetrix Human Genome U133 Plus 2.0 Array [CDF: Brainarray ENSG Version 15]
GPL16273	GSE42216	GSE42216_series_matrix.txt.gz.anno.tsv	GSM1035597	characteristics_ch1_cell.line	endotheli(um|al)	ular endothelial cell	endothelial	immortalized human microvascular endothelial cell line-1 (HMEC-1)	in situ oligonucleotide	[HG-U133_Plus_2] Affymetrix Human Genome U133 Plus 2.0 Array [CDF: Brainarray ENSG Version 15]
GPL16273	GSE42216	GSE42216_series_matrix.txt.gz.anno.tsv	GSM1035596	characteristics_ch1_cell.line	endotheli(um|al)	ular endothelial cell	endothelial	immortalized human microvascular endothelial cell line-1 (HMEC-1)	in situ oligonucleotide	[HG-U133_Plus_2] Affymetrix Human Genome U133 Plus 2.0 Array [CDF: Brainarray ENSG Version 15]
GPL16273	GSE42216	GSE42216_series_matrix.txt.gz.anno.tsv	GSM1035592	characteristics_ch1_cell.line	endotheli(um|al)	ular endothelial cell	endothelial	telomerase-immortalized microvascular endothelial cell line (TIME)	in situ oligonucleotide	[HG-U133_Plus_2] Affymetrix Human Genome U133 Plus 2.0 Array [CDF: Brainarray ENSG Version 15]
GPL16273	GSE42216	GSE42216_series_matrix.txt.gz.anno.tsv	GSM1035591	characteristics_ch1_cell.line	endotheli(um|al)	ular endothelial cell	endothelial	telomerase-immortalized microvascular endothelial cell line (TIME)	in situ oligonucleotide	[HG-U133_Plus_2] Affymetrix Human Genome U133 Plus 2.0 Array [CDF: Brainarray ENSG Version 15]
GPL16273	GSE42216	GSE42216_series_matrix.txt.gz.anno.tsv	GSM1035594	characteristics_ch1_cell.line	endotheli(um|al)	ular endothelial cell	endothelial	telomerase-immortalized microvascular endothelial cell line (TIME)	in situ oligonucleotide	[HG-U133_Plus_2] Affymetrix Human Genome U133 Plus 2.0 Array [CDF: Brainarray ENSG Version 15]
GPL16273	GSE42216	GSE42216_series_matrix.txt.gz.anno.tsv	GSM1035593	characteristics_ch1_cell.line	endotheli(um|al)	ular endothelial cell	endothelial	telomerase-immortalized microvascular endothelial cell line (TIME)	in situ oligonucleotide	[HG-U133_Plus_2] Affymetrix Human Genome U133 Plus 2.0 Array [CDF: Brainarray ENSG Version 15]
GPL16311	GSE67472	GSE67472_series_matrix.txt.gz.anno.tsv	GSM1647662	source_name_ch1	\bTh2(_|-|\b)(?!neg)	hma, Th2 low	Th2 cells	airway epithelium, asthma, Th2 low	in situ oligonucleotide	[HG-U133_Plus_2] Affymetrix Human Genome U133 Plus 2.0 Array [CDF: Brainarray HGU133Plus2_Hs_ENTREZG 14.0.0]
GPL16311	GSE46909	GSE46909_series_matrix.txt.gz.anno.tsv	GSM1140952	characteristics_ch1_cell.type	\bT.?cell(?!.*lymphoma)(?!.*leukemia)	uman T cell	T cells	Human T cell	in situ oligonucleotide	[HG-U133_Plus_2] Affymetrix Human Genome U133 Plus 2.0 Array [CDF: Brainarray HGU133Plus2_Hs_ENTREZG 14.0.0]
GPL16311	GSE46909	GSE46909_series_matrix.txt.gz.anno.tsv	GSM1140924	characteristics_ch1_cell.type	\bT.?cell(?!.*lymphoma)(?!.*leukemia)	uman T cell	T cells	Human T cell	in situ oligonucleotide	[HG-U133_Plus_2] Affymetrix Human Genome U133 Plus 2.0 Array [CDF: Brainarray HGU133Plus2_Hs_ENTREZG 14.0.0]
GPL16311	GSE46909	GSE46909_series_matrix.txt.gz.anno.tsv	GSM1140855	characteristics_ch1_cell.type	\bT.?cell(?!.*lymphoma)(?!.*leukemia)	uman T cell	T cells	Human T cell	in situ oligonucleotide	[HG-U133_Plus_2] Affymetrix Human Genome U133 Plus 2.0 Array [CDF: Brainarray HGU133Plus2_Hs_ENTREZG 14.0.0]
GPL16311	GSE46909	GSE46909_series_matrix.txt.gz.anno.tsv	GSM1140921	characteristics_ch1_cell.type	\bT.?cell(?!.*lymphoma)(?!.*leukemia)	uman T cell	T cells	Human T cell	in situ oligonucleotide	[HG-U133_Plus_2] Affymetrix Human Genome U133 Plus 2.0 Array [CDF: Brainarray HGU133Plus2_Hs_ENTREZG 14.0.0]
GPL16311	GSE46909	GSE46909_series_matrix.txt.gz.anno.tsv	GSM1140903	characteristics_ch1_cell.type	\bT.?cell(?!.*lymphoma)(?!.*leukemia)	uman T cell	T cells	Human T cell	in situ oligonucleotide	[HG-U133_Plus_2] Affymetrix Human Genome U133 Plus 2.0 Array [CDF: Brainarray HGU133Plus2_Hs_ENTREZG 14.0.0]
GPL16311	GSE46909	GSE46909_series_matrix.txt.gz.anno.tsv	GSM1140925	characteristics_ch1_cell.type	\bT.?cell(?!.*lymphoma)(?!.*leukemia)	uman T cell	T cells	Human T cell	in situ oligonucleotide	[HG-U133_Plus_2] Affymetrix Human Genome U133 Plus 2.0 Array [CDF: Brainarray HGU133Plus2_Hs_ENTREZG 14.0.0]
[truncated: 47,995 more rows]

## Sheet: Supplementary Data 10
platform_id	gse	file	id	col	pattern	hit	cell.type	val	technology	title
[truncated: 63,640 more rows]

[truncated: 7 more sheets: Supplementary Data 11, Supplementary Data 12, Supplementary Data 13, Supplementary Data 14, Supplementary Data 15, Supplementary Data 16, Supplementary Data 17]
